# Supplementary material for: BdWRKY38 is required for the incompatible interaction of Brachypodium distachyon with the necrotrophic fungus Rhizoctonia solani
Source: Plant J. 2020 Sep 19;104(4):995–1008. doi: 10.1111/tpj.14976 (PMC7756360; doi:10.1111/tpj.14976)
Supplement: Supplementary file 3 — Data S1. WRKY TFs in the B. distachyon Bd21 genome. Data S2. DYGs in Bd21 after inoculation with R. solani. Data S3. DYGs in Bd3‐1 after inoculation with R. solani. Data S4. DYGs in Tek‐3 after inoculation with R. solani. Data S5. Over‐represented GO terms in each cluster of DYGs. [file TPJ-104-995-s003.xlsx]

## Sheet: DataS1
Data S1 WRKY transcription factors in the B. distachyon Bd21 genome
The B. distachyon genes encoding WRKY transcription factors (TFs) were retrieved from the PlantTFDB (V5.0) website.
The closest homologs of these WRKY TFs in rice and Arabidopsis were identified based on a blastp analysis with a threshold E-value < 1e-5.
Gene ID	Name	Closest homologs in rice	Closest homologs in Arabidopsis
Bradi1g01058	BdWRKY1	LOC_Os03g63810.1 | WRKY80, expressed	AT2G34830.1 | WRKY DNA-binding protein 35
Bradi1g02327	BdWRKY2	LOC_Os08g38990.3 | WRKY30, expressed,LOC_Os12g01180.1 | WRKY57, expressed	AT2G37260.1 | WRKY family transcription factor family protein,AT2G38470.1 | WRKY DNA-binding protein 33
Bradi1g05346	BdWRKY3	LOC_Os03g58420.2 | WRKY6, expressed,LOC_Os03g58420.1 | WRKY6, expressed	AT3G04670.1 | WRKY DNA-binding protein 39,AT3G04670.2 | WRKY DNA-binding protein 39
Bradi1g07970	BdWRKY4	LOC_Os03g55164.2 | WRKY4, expressed	AT1G13960.1 | WRKY DNA-binding protein 4
Bradi1g08106	BdWRKY5	LOC_Os03g55080.1 | WRKY3, expressed	AT1G69310.2 | WRKY DNA-binding protein 57
Bradi1g09170	BdWRKY6	LOC_Os03g53050.1 | WRKY121, expressed	AT3G04670.1 | WRKY DNA-binding protein 39
Bradi1g13207	BdWRKY7	LOC_Os03g45450.1 | WRKY60, expressed	AT1G29860.1 | WRKY DNA-binding protein 71
Bradi1g14300	BdWRKY8	LOC_Os12g40570.2 | WRKY94, expressed	AT2G30590.1 | WRKY DNA-binding protein 21
Bradi1g16120	BdWRKY9	LOC_Os03g33012.1 | WRKY81, expressed	AT2G03340.1 | WRKY DNA-binding protein 3
Bradi1g17660	BdWRKY10	LOC_Os07g48260.1 | WRKY47, expressed	AT3G56400.1 | WRKY DNA-binding protein 70,AT2G46400.1 | WRKY DNA-binding protein 46
Bradi1g22680	BdWRKY11	LOC_Os07g40570.1 | WRKY88, expressed	AT2G03340.1 | WRKY DNA-binding protein 3
Bradi1g23340	BdWRKY12	LOC_Os07g39480.1 | WRKY87, expressed	AT4G26640.2 | WRKY family transcription factor family protein
Bradi1g30870	BdWRKY13	LOC_Os06g44010.1 | WRKY28, expressed	AT4G31800.1 | WRKY DNA-binding protein 18
Bradi1g39472	BdWRKY14	LOC_Os06g30860.1 | WRKY31, expressed	AT4G01250.1 | WRKY family transcription factor
Bradi1g47690	BdWRKY15	LOC_Os12g01180.1 | WRKY57, expressed	AT2G37260.1 | WRKY family transcription factor family protein,AT2G38470.1 | WRKY DNA-binding protein 33
Bradi1g48770	BdWRKY16	LOC_Os06g06360.1 | WRKY113, expressed	AT4G23810.1 | WRKY family transcription factor
Bradi1g51030	BdWRKY17	LOC_Os06g05380.1 | WRKY73, expressed	AT5G15130.1 | WRKY DNA-binding protein 72
Bradi1g59180	BdWRKY18	LOC_Os07g02060.1 | WRKY29, expressed	AT1G69310.1 | WRKY DNA-binding protein 57
Bradi1g63220	BdWRKY19	LOC_Os03g21710.1 | WRKY79, expressed	AT3G56400.1 | WRKY DNA-binding protein 70
Bradi1g63910	BdWRKY20	LOC_Os03g20550.1 | WRKY55, expressed	AT4G11070.1 | WRKY family transcription factor
Bradi2g00280	BdWRKY21	LOC_Os05g27730.1 | WRKY53, expressed	AT5G07100.1 | WRKY DNA-binding protein 26
Bradi2g05234	BdWRKY22	LOC_Os01g08710.2 | WRKY102, expressed	AT4G39410.1 | WRKY DNA-binding protein 13
Bradi2g05500	BdWRKY23	LOC_Os01g09080.1 | WRKY107, expressed	AT1G18860.1 | WRKY DNA-binding protein 61
Bradi2g05510	BdWRKY24	LOC_Os01g09100.1 | WRKY10, expressed	AT5G64810.1 | WRKY DNA-binding protein 51
Bradi2g08620	BdWRKY25	LOC_Os01g14440.1 | WRKY1, expressed	AT1G62300.1 | WRKY family transcription factor
Bradi2g11170	BdWRKY26	LOC_Os01g18584.1 | WRKY9, expressed	AT1G62300.1 | WRKY family transcription factor
Bradi2g15360	BdWRKY27	LOC_Os05g50610.2 | WRKY8, expressed	AT2G47260.1 | WRKY DNA-binding protein 23
Bradi2g15405	BdWRKY28	LOC_Os05g50700.1 | WRKY111, expressed	AT4G01250.1 | WRKY family transcription factor
Bradi2g15872	BdWRKY29	LOC_Os05g49620.1 | WRKY19, expressed	AT5G24110.1 | WRKY DNA-binding protein 30
Bradi2g15877	BdWRKY30	LOC_Os05g49620.1 | WRKY19, expressed	AT4G11070.1 | WRKY family transcription factor
Bradi2g16150	BdWRKY31	LOC_Os05g49210.1 | WRKY43, expressed	AT4G04450.1 | WRKY family transcription factor
Bradi2g16357	BdWRKY32	LOC_Os05g49100.1 | WRKY49, expressed	AT1G29860.1 | WRKY DNA-binding protein 71
Bradi2g18530	BdWRKY33	LOC_Os05g46020.1 | WRKY7, expressed	AT5G64810.1 | WRKY DNA-binding protein 51
Bradi2g19070	BdWRKY34	LOC_Os01g53260.1 | WRKY23, expressed	AT5G41570.1 | WRKY DNA-binding protein 24
Bradi2g22230	BdWRKY35	LOC_Os05g40070.1 | WRKY84, expressed	AT4G11070.1 | WRKY family transcription factor
Bradi2g22241	BdWRKY36	LOC_Os05g40060.1 | WRKY48, expressed	AT2G40750.1 | WRKY DNA-binding protein 54
Bradi2g22440	BdWRKY37	LOC_Os05g39720.1 | WRKY70, expressed	AT2G38470.1 | WRKY DNA-binding protein 33
Bradi2g30695	BdWRKY38	LOC_Os05g25770.1 | WRKY45, expressed	AT3G56400.1 | WRKY DNA-binding protein 70
Bradi2g30800	BdWRKY39	LOC_Os08g29660.1 | WRKY69, expressed	AT2G40740.1 | WRKY DNA-binding protein 55
Bradi2g33540	BdWRKY40	LOC_Os05g09020.1 | WRKY67, expressed	AT5G26170.1 | WRKY DNA-binding protein 50
Bradi2g42023	BdWRKY41	LOC_Os01g40260.1 | WRKY77, expressed	AT5G26170.1 | WRKY DNA-binding protein 50
Bradi2g44035	BdWRKY42	LOC_Os01g43550.2 | WRKY12, expressed	AT4G01250.1 | WRKY family transcription factor
Bradi2g44090	BdWRKY43	LOC_Os01g43650.1 | WRKY11, expressed	AT4G18170.1 | WRKY DNA-binding protein 28
Bradi2g44270	BdWRKY44	LOC_Os05g25770.1 | WRKY45, expressed	AT3G56400.1 | WRKY DNA-binding protein 70
Bradi2g45480	BdWRKY45	LOC_Os01g46800.1 | WRKY15, expressed	AT4G23810.1 | WRKY family transcription factor
Bradi2g45900	BdWRKY46	LOC_Os01g47560.1 | WRKY16, expressed	AT4G18170.1 | WRKY DNA-binding protein 28
Bradi2g48090	BdWRKY47	LOC_Os01g51690.1 | WRKY26, expressed	AT5G64810.1 | WRKY DNA-binding protein 51
Bradi2g48907	BdWRKY48	LOC_Os01g53040.1 | WRKY14, expressed	AT1G29280.1 | WRKY DNA-binding protein 65
Bradi2g49020	BdWRKY49	LOC_Os01g53260.1 | WRKY23, expressed	AT5G41570.1 | WRKY DNA-binding protein 24
Bradi2g49906	BdWRKY50	LOC_Os01g54600.1 | WRKY13, expressed	AT1G29280.1 | WRKY DNA-binding protein 65
Bradi2g53486	BdWRKY51	LOC_Os01g60490.1 | WRKY22, expressed	AT2G40740.1 | WRKY DNA-binding protein 55
Bradi2g53495	BdWRKY52	LOC_Os01g60520.1 | WRKY116, expressed	AT4G11070.1 | WRKY family transcription factor
Bradi2g53500	BdWRKY53	LOC_Os01g60540.1 | WRKY20, expressed	AT2G40750.1 | WRKY DNA-binding protein 54
Bradi2g53510	BdWRKY54	LOC_Os01g60600.1 | WRKY108, expressed	AT2G40740.1 | WRKY DNA-binding protein 55
Bradi2g53520	BdWRKY55	LOC_Os01g60640.1 | WRKY21, expressed	AT2G46400.1 | WRKY DNA-binding protein 46
Bradi2g53760	BdWRKY56	LOC_Os01g61080.1 | WRKY24, expressed	AT2G38470.1 | WRKY DNA-binding protein 33
Bradi2g54720	BdWRKY57	LOC_Os01g62514.1 | WRKY56, expressed	AT5G43290.1 | WRKY DNA-binding protein 49
Bradi2g62131	BdWRKY58	LOC_Os01g74140.1 | WRKY17, expressed	AT5G43290.1 | WRKY DNA-binding protein 49
Bradi3g06070	BdWRKY59	LOC_Os02g08440.1 | WRKY71, expressed	AT1G80840.1 | WRKY DNA-binding protein 40
Bradi3g09810	BdWRKY60	LOC_Os02g16540.1 | WRKY39, expressed	AT4G01250.1 | WRKY family transcription factor
Bradi3g18580	BdWRKY61	LOC_Os04g51560.1 | WRKY68, expressed	AT4G31550.2 | WRKY DNA-binding protein 11
Bradi3g19640	BdWRKY62	LOC_Os08g17400.1 | WRKY89, expressed	AT1G13960.1 | WRKY DNA-binding protein 4
Bradi3g34567	BdWRKY63	LOC_Os02g47060.1 | WRKY66, expressed	AT2G34830.1 | WRKY DNA-binding protein 35
Bradi3g34850	BdWRKY64	LOC_Os08g29660.1 | WRKY69, expressed	AT4G23810.1 | WRKY family transcription factor
Bradi3g39340	BdWRKY65	LOC_Os08g38990.1 | WRKY30, expressed	AT5G56270.1 | WRKY DNA-binding protein 2
Bradi3g50360	BdWRKY66	LOC_Os04g46060.1 | WRKY36, expressed	AT2G44745.1 | WRKY family transcription factor
Bradi3g52420	BdWRKY67	LOC_Os04g50920.1 | WRKY37, expressed	AT2G34830.1 | WRKY DNA-binding protein 35
Bradi3g57710	BdWRKY68	LOC_Os02g53100.1 | WRKY32, expressed	AT1G68150.1 | WRKY DNA-binding protein 9
Bradi4g01950	BdWRKY69	LOC_Os05g27730.1 | WRKY53, expressed	AT2G38470.1 | WRKY DNA-binding protein 33
Bradi4g02680	BdWRKY70	LOC_Os12g40570.2 | WRKY94, expressed	AT2G30590.1 | WRKY DNA-binding protein 21
Bradi4g06690	BdWRKY71	LOC_Os12g32250.1 | WRKY96, expressed	AT1G13960.1 | WRKY DNA-binding protein 4
Bradi4g09886	BdWRKY72	LOC_Os05g40150.1 | RGH2B, putative, expressed	AT2G38470.1 | WRKY DNA-binding protein 33
Bradi4g19060	BdWRKY73	LOC_Os11g29870.1 | WRKY72, expressed	AT5G13080.1 | WRKY DNA-binding protein 75
Bradi4g25717	BdWRKY74	LOC_Os11g02480.2 | WRKY46, expressed,LOC_Os11g02480.1 | WRKY46, expressed	AT2G40740.1 | WRKY DNA-binding protein 55,AT2G46400.1 | WRKY DNA-binding protein 46
Bradi4g28280	BdWRKY75	LOC_Os09g16510.1 | WRKY74, expressed	AT2G46400.1 | WRKY DNA-binding protein 46
Bradi4g30360	BdWRKY76	LOC_Os09g25060.1 | WRKY76, expressed	AT1G80840.1 | WRKY DNA-binding protein 40
Bradi4g30372	BdWRKY77	LOC_Os09g25070.1 | WRKY62, expressed	AT4G31800.1 | WRKY DNA-binding protein 18
Bradi4g33370	BdWRKY78	LOC_Os09g30400.3 | WRKY90, expressed	AT5G56270.1 | WRKY DNA-binding protein 2
Bradi4g44342	BdWRKY79	LOC_Os11g02540.1 | WRKY50, expressed	AT3G56400.1 | WRKY DNA-binding protein 70
Bradi4g44350	BdWRKY80	LOC_Os05g14370.1 | WRKY82, expressed	AT2G40740.1 | WRKY DNA-binding protein 55
Bradi4g44360	BdWRKY81	LOC_Os05g14370.1 | WRKY82, expressed	AT2G46400.1 | WRKY DNA-binding protein 46
Bradi4g44370	BdWRKY82	LOC_Os12g02450.1 | WRKY64, expressed	AT3G56400.1 | WRKY DNA-binding protein 70
Bradi4g45290	BdWRKY83	LOC_Os08g38990.1 | WRKY30, expressed,LOC_Os08g38990.3 | WRKY30, expressed,LOC_Os01g61080.1 | WRKY24, expressed,LOC_Os12g01180.1 | WRKY57, expressed	AT2G37260.1 | WRKY family transcription factor family protein,AT1G13960.1 | WRKY DNA-binding protein 4
Bradi5g04817	BdWRKY84	LOC_Os04g21950.1 | WRKY51, expressed	AT4G31550.1 | WRKY DNA-binding protein 11
Bradi5g13090	BdWRKY85	LOC_Os04g39570.1 | WRKY35, expressed	AT5G56270.1 | WRKY DNA-binding protein 2
Bradi5g17395	BdWRKY86	LOC_Os04g46060.1 | WRKY36, expressed	AT2G44745.1 | WRKY family transcription factor
Bradi5g20290	BdWRKY87	LOC_Os04g50920.1 | WRKY37, expressed	AT2G34830.1 | WRKY DNA-binding protein 35
Bradi5g20700	BdWRKY88	LOC_Os04g51560.1 | WRKY68, expressed	AT4G31550.1 | WRKY DNA-binding protein 11

## Sheet: DataS2
Data S2 Dynamically expressed genes in Bd21 after inoculation with R. solani
The dynamically expressed genes (DYGs) of B. distachyon accession Bd21 during R. solani infection were divided into 6 clusters based on k-means clustering of their Z-score-transformed time-series expression levels.
RPM value and assigned cluster of each DYG were presented.
Gene id	RPM values					DYG Clusters
	0 hpi	4 hpi	8 hpi	16 hpi	24 hpi
Bradi1g00560	95.52	112.5	108.68	50.68	34.57	2
Bradi1g00620	24.08	29.64	24.49	13.19	11.72	2
Bradi1g00678	14.09	18.6	31.09	21.42	15.49	3
Bradi1g00690	19.79	33.42	42.22	35.51	31.3	3
Bradi1g00700	316.59	294.69	472.91	606.29	606.13	5
Bradi1g00710	14.75	15.76	15.33	9.77	5.65	2
Bradi1g00730	23.36	16.45	20.07	37.6	43.21	6
Bradi1g00750	91.78	83.25	63.46	31.57	54.13	1
Bradi1g00940	441.46	467.09	338.71	93.33	225.21	1
Bradi1g00980	49.21	39.51	67.34	96.51	34.59	4
Bradi1g01021	61.45	37.64	31.34	10.79	26.35	1
Bradi1g01310	26.11	29.91	25.32	14.1	19.68	2
Bradi1g01363	19.38	21.44	13.48	6.13	10.35	1
Bradi1g01480	221.49	158.35	143.54	88.89	145.43	1
Bradi1g01500	24.25	18.2	25.27	64.49	72.39	5
Bradi1g01660	96.96	97.02	155.95	137.36	60.04	3
Bradi1g01730	16.76	22.99	30.48	44.44	37.13	5
Bradi1g01750	46.79	70.33	105.71	145.3	98.14	4
Bradi1g01770	19.51	13.99	13.37	9.36	11.65	1
Bradi1g01870	35.88	37.64	56.44	76.91	56.23	4
Bradi1g01880	205.06	206.8	169.06	57.23	97.01	1
Bradi1g01930	19.09	17.66	23.92	42.11	34.91	5
Bradi1g01970	15.38	16.67	10.61	6.91	8.96	1
Bradi1g02030	145.99	150.76	90.89	22.4	53.64	1
Bradi1g02080	32.69	38.2	24.34	16.75	21.81	1
Bradi1g02150	72.5	77.61	53.14	13.73	29.59	1
Bradi1g02280	67.08	56.33	86.52	117.48	107.51	5
Bradi1g02400	70.67	75.05	51.82	30.62	38.99	1
Bradi1g02420	5.47	8.56	20.18	30.6	38.33	6
Bradi1g02440	86.2	82.39	166.36	330.46	325.43	5
Bradi1g02450	86.33	91.53	71.83	42.04	62.62	1
Bradi1g02510	759.81	853.21	803.06	518.08	363.74	2
Bradi1g02550	128.49	144.88	79.46	19.54	50.09	1
Bradi1g02560	11.2	9.77	15.28	32.65	24.33	5
Bradi1g02570	20.14	23.83	53.68	43.48	16.68	3
Bradi1g02590	36.72	20.81	29.23	49.23	48.07	5
Bradi1g02630	32.98	25.76	32.58	56.64	53.74	5
Bradi1g02635	87.82	42.84	67.44	117.84	47.28	4
Bradi1g02680	85.02	83.37	64.49	26.98	50.38	1
Bradi1g02710	12.83	11.95	15.13	26.31	31.03	6
Bradi1g02800	36.29	39.39	68.35	60.6	30.59	3
Bradi1g02810	37.58	34.3	39.92	71.53	56.73	5
Bradi1g02940	582.86	405.96	472.98	878.5	658.77	4
Bradi1g02980	23.27	34.13	28.01	16.76	12.67	2
Bradi1g03050	9.26	7.83	15.73	29.35	12.13	4
Bradi1g03110	10.88	11.69	15.41	39.44	53.53	6
Bradi1g03120	8.31	9.22	14.5	27.75	26.16	5
Bradi1g03180	694.74	571.66	462.57	264.19	386.24	1
Bradi1g03220	169.88	155.47	123.41	31.18	53.41	1
Bradi1g03250	161.99	181.04	279.67	348.15	285.77	5
Bradi1g03277	11.49	7.45	8.26	5.69	5.51	1
Bradi1g03340	141.87	198.12	96.6	68.76	111.44	1
Bradi1g03367	21.01	21.26	33.59	65.44	61.14	5
Bradi1g03400	47.82	34.5	25.95	10.94	21.76	1
Bradi1g03450	73.23	47.4	56.73	35.79	38.57	1
Bradi1g03510	58.01	17.61	27.98	164.6	54.71	4
Bradi1g03610	25.13	27.75	17.48	9.27	15.77	1
Bradi1g03686	23.99	40.39	38.72	22.18	46.03	6
Bradi1g03690	54.64	44.2	61.13	89.75	88.79	5
Bradi1g03827	10.89	11.37	16.54	26.99	23.49	5
Bradi1g03840	126.57	138.03	91.3	38.63	45.79	1
Bradi1g03850	25.72	22.41	17.56	7.88	13.56	1
Bradi1g03900	6.15	5.32	9.55	12.65	8.47	4
Bradi1g03910	88.52	96.91	68.72	25.01	83.29	1
Bradi1g03947	57.97	56.41	48.73	19.21	15.05	2
Bradi1g04080	48.45	55.1	77.02	101.99	140.88	6
Bradi1g04130	204.8	172.96	126.92	33.43	74.22	1
Bradi1g04150	50.53	38.38	91.08	200.2	258.39	6
Bradi1g04210	163.39	118.65	108.19	65.72	61.51	1
Bradi1g04300	271.48	274.67	204.48	69.96	101.88	1
Bradi1g04310	12.9	15.71	20.62	30.04	25.25	5
Bradi1g04440	41.19	43.2	69.14	115.16	101.14	5
Bradi1g04500	9.77	8.86	14.08	22.37	23.27	5
Bradi1g04620	147.71	236.56	164.95	70.93	211.62	1
Bradi1g04690	15.36	14.68	15.31	6.83	8.17	2
Bradi1g04700	1388.27	1782.4	1412.08	346.28	403.45	2
Bradi1g04750	24.39	43.56	35.78	11.54	7.96	2
Bradi1g04780	17.01	26.74	52.34	32.48	16.26	3
Bradi1g04790	12.31	14.88	22.73	26.78	23.35	5
Bradi1g04810	276.09	268.09	197.33	78.2	137.19	1
Bradi1g04840	11.58	11.69	20.43	37.04	24.78	4
Bradi1g04907	9.26	14.06	44.94	78.86	118.4	6
Bradi1g04957	8.95	9.89	11.4	24.4	13.34	4
Bradi1g05037	5.45	5.6	6.78	11.03	9.39	5
Bradi1g05206	8.18	6.58	10.49	17.76	15.12	5
Bradi1g05240	197.52	161.66	116.14	47.67	83.8	1
Bradi1g05247	7.15	8.35	9.92	14.67	10.38	4
Bradi1g05330	74.9	82.93	73.64	33.77	30.34	2
Bradi1g05390	10.5	9.25	14.49	20.42	13.2	4
Bradi1g05480	34.57	22	24.52	44.76	45.47	5
Bradi1g05500	147.8	152.96	169.3	50.55	97.51	2
Bradi1g05560	38.25	34.12	48.7	71.72	62.22	5
Bradi1g05610	19.42	15.15	13.93	7.7	11.12	1
Bradi1g05620	14.06	18.59	17.08	6.36	7.73	2
Bradi1g05707	10.98	10.3	9.62	7.81	5.35	2
Bradi1g05870	11.6	8.68	13.18	38.03	108.97	6
Bradi1g05996	10.42	11.04	9.94	6.99	5.38	2
Bradi1g06050	7.65	8.83	6.94	29.36	9.64	4
Bradi1g06160	162.97	171.79	161.26	77.29	198.12	1
Bradi1g06280	25.16	24.48	19.64	8.59	19.33	1
Bradi1g06290	139.74	193.47	158.41	76.95	64.81	2
Bradi1g06300	74.97	92.2	140.27	309.53	172.08	4
Bradi1g06360	11.82	11.41	22.33	40.98	34.24	5
Bradi1g06420	78.86	59.14	42.31	19.21	22.13	1
Bradi1g06425	241.63	233.78	159.91	92.85	157.83	1
Bradi1g06430	2619.85	2247.08	1502.02	882.55	1554.56	1
Bradi1g06440	12.88	11.22	16.94	26.45	25.18	5
Bradi1g06451	121.31	93.96	60.56	66.9	233.79	6
Bradi1g06540	36.65	34.38	44.5	78.8	59.54	5
Bradi1g06560	73.81	98.04	74.06	32.95	21.84	2
Bradi1g06670	112.49	89	108	47.85	55.24	2
Bradi1g06695	309.55	503.62	150.75	5.21	32.08	2
Bradi1g06700	37.48	45.52	48	21.44	16.73	2
Bradi1g06750	80.39	64.55	41.96	18.87	33.48	1
Bradi1g06772	121.98	116.66	85.75	31.16	44.44	1
Bradi1g06890	421.69	593.4	231.21	75.77	185.64	1
Bradi1g06900	15.04	14.68	22.27	39.77	32.32	5
Bradi1g06907	32.33	28.29	46.43	62.94	46.18	4
Bradi1g07010	41.21	33.91	20.48	7.55	14.86	1
Bradi1g07060	31.08	36.54	31.53	16.51	14.96	2
Bradi1g07120	77.83	96.3	44.21	24.8	49.3	1
Bradi1g07133	45.68	55.7	34.03	14.42	16.31	2
Bradi1g07140	191.91	229.17	151.47	66.51	102.66	1
Bradi1g07170	1461.55	1454.07	995.38	555.11	975.92	1
Bradi1g07200	73.61	76.87	134.38	336.34	311.55	5
Bradi1g07237	157.97	103.94	218.64	312.05	277.55	5
Bradi1g07277	57.38	66.29	81.43	171.34	99.21	4
Bradi1g07340	43.68	29.17	29.55	14.66	20.56	1
Bradi1g07370	118.28	104.63	77.02	21.28	42.64	1
Bradi1g07400	58.48	33.2	87.17	168.42	109.61	4
Bradi1g07480	9.05	6.81	9.31	22.47	26.84	6
Bradi1g07495	20.76	32.65	69.62	78.71	37.2	4
Bradi1g07530	208.99	254.38	94.66	32.84	85.94	1
Bradi1g07550	31.51	18.13	30.93	69.24	29.33	4
Bradi1g07560	83.88	85.39	56.54	23.34	46.44	1
Bradi1g07570	65.02	76.37	127.06	153.72	135.55	5
Bradi1g07630	107.61	68.7	80.37	144.83	91.11	4
Bradi1g07650	22.97	21.06	43.02	89.12	72.3	5
Bradi1g07660	19.84	34.62	87.27	92.79	185.52	6
Bradi1g07870	37.98	41.09	47.09	160.54	147.18	5
Bradi1g07930	87.3	82.43	90.09	212.6	401.42	6
Bradi1g07960	24.03	44.95	64.29	72.46	36.55	4
Bradi1g07980	136.53	124.43	86.33	32.91	59.52	1
Bradi1g08070	119.75	150.34	295.51	144.11	79.94	3
Bradi1g08106	7.58	8.24	13.08	23.24	10.53	4
Bradi1g08120	586.34	696.42	887.03	1292.99	1083	5
Bradi1g08190	67.2	48.17	68.39	101.2	105.71	5
Bradi1g08270	7.87	10.1	18.07	34.21	26.73	5
Bradi1g08301	24.04	20.78	28.62	44.9	60.13	6
Bradi1g08310	289.73	379.04	312.26	115.07	96.9	2
Bradi1g08357	36.02	48.33	37.3	19.45	34.31	2
Bradi1g08421	231.12	166.5	212.07	75.66	112.81	1
Bradi1g08480	207.39	237.86	194.34	111.82	125.04	2
Bradi1g08718	43.83	42	24.31	17.24	30.08	1
Bradi1g08760	76.85	61.43	78.76	127.12	105.75	5
Bradi1g08907	171.28	241.3	155.81	34.65	108.47	2
Bradi1g08988	13.5	17.16	23.61	9.45	7.41	3
Bradi1g09000	21.78	26.95	45.71	25.41	13.49	3
Bradi1g09030	88.42	68.16	107.66	178.09	136.36	4
Bradi1g09170	20.72	27.03	33.64	49.94	42.3	5
Bradi1g09177	5.36	7.47	13.23	83.25	71.39	5
Bradi1g09240	45.15	131.04	172.81	99.64	246.38	6
Bradi1g09246	24.52	19.49	28.5	34.05	49.29	6
Bradi1g09300	3813.8	4305.04	2838.47	1263.11	2451.87	1
Bradi1g09431	51.89	47.18	25.73	16.06	30.9	1
Bradi1g09450	55.82	46.86	34.84	16.63	26.99	1
Bradi1g09460	456.42	497.75	445.51	263.27	181.47	2
Bradi1g09487	28.71	28.94	29.11	33.21	80.55	6
Bradi1g09537	335.54	378.33	344.52	128.24	130.74	2
Bradi1g09615	79.54	71.39	84.7	61.68	38.99	2
Bradi1g09680	29.2	27.1	54.28	101.33	81.12	5
Bradi1g09710	993.37	1136.62	817.57	368.21	678	1
Bradi1g09737	47.38	58.85	163.5	169.93	62.25	4
Bradi1g09760	103.47	99.71	62.43	25.72	51.55	1
Bradi1g09780	6.55	8.95	13.51	24.3	19.99	5
Bradi1g09790	75.32	102.73	55.65	18.13	42.41	1
Bradi1g09910	38.83	60.25	59	25.87	22.58	2
Bradi1g09940	112.29	86.35	69.6	38.13	69.18	1
Bradi1g10110	29.89	22.71	41.22	59.91	53.33	5
Bradi1g10260	6.9	5.05	7.52	14.86	18.26	6
Bradi1g10270	16.01	11.37	28.64	69.26	83.73	5
Bradi1g10480	226.93	238.4	361.68	747.52	667.94	5
Bradi1g10540	26.77	25.4	24.06	28.45	49.83	6
Bradi1g10660	220.12	224.02	160.05	96.57	118	1
Bradi1g10780	39.95	35.17	48.68	73.88	50.41	4
Bradi1g10840	9.06	7.49	5.68	5.43	15.83	6
Bradi1g10950	89.29	82.46	127.88	209.72	161.99	5
Bradi1g10960	94.86	118.12	68.56	54.12	93.55	1
Bradi1g10990	231.36	276.51	249.6	81.24	90.53	2
Bradi1g11000	123.1	145.98	109.76	32.12	58.18	2
Bradi1g11080	38.37	51.17	42.63	23.45	24.83	2
Bradi1g11160	231.35	178.95	113.85	86.47	167.6	1
Bradi1g11220	82.99	61.85	93.07	138.18	116.28	5
Bradi1g11240	17.03	14.18	21.76	40.02	30.35	5
Bradi1g11250	9.52	14.34	42.38	105.07	129.55	5
Bradi1g11270	117.44	119.26	78.07	35.82	78.56	1
Bradi1g11310	479.29	550.37	440.63	211.07	289.5	2
Bradi1g11430	7.76	6.58	14.43	25.16	17.02	4
Bradi1g11610	57.06	49.86	40.62	19.72	35.02	1
Bradi1g11620	6.11	18.54	20.11	21.25	13.04	3
Bradi1g11670	119.81	142.12	298.13	608.5	350.44	4
Bradi1g11710	30.82	20.2	35.42	82.89	22.96	4
Bradi1g11720	65.79	70.54	64.38	39.28	35.15	2
Bradi1g11770	26.69	34.53	23.25	17.09	24.54	1
Bradi1g11780	6.77	8.12	12.4	20.76	22.45	5
Bradi1g11920	50.88	31.9	51.1	423.39	353.29	5
Bradi1g11980	36.01	33.1	45.69	57.31	99.82	6
Bradi1g11986	124.53	85.65	87.03	45.71	41.47	1
Bradi1g12040	20.37	18.52	33.54	37.92	30.48	4
Bradi1g12140	109.16	132.92	88.02	46.33	64.14	2
Bradi1g12180	20.87	20.71	22.31	28.62	14.29	4
Bradi1g12200	48.82	55.32	35.6	20.79	29.46	1
Bradi1g12260	120.57	65.28	59.14	18.05	42.18	1
Bradi1g12300	124.43	131.73	95.91	51.52	95.79	1
Bradi1g12550	641.9	547.84	842.43	741.02	288.52	3
Bradi1g12570	15.18	12.78	25.91	43.19	43.23	5
Bradi1g12697	24.23	21.38	17.07	12	13.52	1
Bradi1g12715	17.34	7.45	7.77	8.41	6.53	1
Bradi1g12787	751.85	525.45	1218.31	1724.27	583.35	4
Bradi1g12837	23.16	15.24	13.81	12.24	11.13	1
Bradi1g12880	129.82	146.49	87.41	48.6	78.26	1
Bradi1g13060	14.47	8.96	34.91	123.54	110.58	5
Bradi1g13070	12.37	6.5	16.59	74.02	79.38	5
Bradi1g13080	24.2	25.26	32.6	47.64	50.13	5
Bradi1g13090	29.88	38.16	30.74	11.88	9.21	2
Bradi1g13207	9.66	9.92	20.21	21.87	23.14	5
Bradi1g13226	171.86	130.75	113.29	51.72	84.93	1
Bradi1g13240	13.18	20.32	8.84	8.59	16.33	1
Bradi1g13290	729.74	781.88	1134.21	2187.79	1735.37	5
Bradi1g13440	15.12	16.48	12.89	7.79	12.19	1
Bradi1g13650	101.41	139.11	105.4	48.82	42.59	2
Bradi1g13660	29.2	33.13	37.34	15.68	24.99	2
Bradi1g13827	18.11	17.45	29.33	57.08	50.32	5
Bradi1g13980	34.18	26.03	30.4	14.81	23.23	1
Bradi1g14040	79.73	52.23	77.66	104.62	136.95	6
Bradi1g14050	14.18	15.28	17.04	13.63	6.05	3
Bradi1g14127	39.52	35.79	55.13	71.79	49.35	4
Bradi1g14170	44.78	19.48	63.25	208.64	49.14	4
Bradi1g14200	9.09	18.1	44.45	50.46	27.93	4
Bradi1g14220	23.75	19.94	30.63	23.75	11.6	3
Bradi1g14270	12.21	11.22	16.6	31.2	28.8	5
Bradi1g14370	12.27	11.63	20.16	28.44	69.21	6
Bradi1g14410	137.04	107.75	146.67	273.43	294.08	5
Bradi1g14480	9.84	11.29	7.45	5.19	6.75	1
Bradi1g14580	29.42	29.8	18.54	7.77	15.58	1
Bradi1g14590	85.25	82.73	114.15	178.64	106.32	4
Bradi1g14700	351.68	421.61	515.61	252.75	280.64	2
Bradi1g14710	126.83	131.64	82.03	37.88	58.07	1
Bradi1g14745	31.34	27.2	23.33	15.41	16.54	1
Bradi1g14750	10.47	8.62	16.22	33.86	57.99	6
Bradi1g14835	51.37	48.28	42.55	20.95	24.45	1
Bradi1g14850	14.7	25.28	34.54	17.39	13.64	3
Bradi1g15010	73.36	42.18	39.05	22.54	36.03	1
Bradi1g15020	14.53	10.97	10.41	8.31	6.67	1
Bradi1g15070	58.01	68.56	84.7	122.83	88.8	4
Bradi1g15170	101.72	76.77	50.02	25.26	49.08	1
Bradi1g15290	1654.03	2833.98	1540.79	57.19	109.23	2
Bradi1g15400	112.12	146.96	357.7	345.49	105.88	3
Bradi1g15430	119.21	147.15	189.97	127.1	90.09	3
Bradi1g15440	28.45	27.03	42.72	57.74	46.71	5
Bradi1g15450	281.44	430.6	244.66	112.31	251.17	2
Bradi1g15490	10.09	8.7	18.03	42.79	44.68	5
Bradi1g15547	66.06	62.54	62.18	16.46	28.92	2
Bradi1g15560	110.69	105.1	68.74	33.63	58.41	1
Bradi1g15590	12.53	13.22	19.79	22.22	27.09	6
Bradi1g15610	24.99	21.38	53.92	109.86	158.07	6
Bradi1g15680	269.35	290.26	338.2	484.76	608.43	6
Bradi1g15750	5.21	6.56	6.85	12.53	13.1	5
Bradi1g15760	9.95	10.99	14.47	51.69	49.91	5
Bradi1g15830	715.71	509.41	441.56	50.74	229.41	1
Bradi1g15840	90.66	84.77	139.93	152.5	169.95	5
Bradi1g15850	161.63	152.9	212.06	310.78	393.73	6
Bradi1g15880	82.89	84.37	70.5	29.74	62.17	1
Bradi1g15930	41.39	72.86	54.45	17.24	11.46	2
Bradi1g16000	12.88	12.12	22.56	57.86	56.22	5
Bradi1g16180	13.4	14.2	8.63	6.99	10.08	1
Bradi1g16470	27.1	25.15	27.22	53.03	31.17	4
Bradi1g16480	18.72	13.71	25.68	85.03	56.29	5
Bradi1g16510	684.22	733.43	806.18	1226.37	1443.26	6
Bradi1g16517	17.76	20.69	44.99	72.27	57.51	5
Bradi1g16580	339.98	421.49	209.23	17.91	69.9	1
Bradi1g16590	69.07	68.4	106.24	142.34	133.8	5
Bradi1g16610	16.23	13.53	22.81	29.57	38.63	6
Bradi1g16620	75.72	67.47	117.08	268.09	192.62	5
Bradi1g16630	54.36	40.98	107.65	267.5	292.06	5
Bradi1g16680	18.29	15.49	18.6	32.88	22.74	4
Bradi1g16710	7.41	5.54	9.51	15.96	11.97	4
Bradi1g16730	10.28	9.61	8.45	19.96	17.05	5
Bradi1g17050	12.02	13.9	10.95	6.26	6.39	2
Bradi1g17090	46.29	34.68	15.15	25.91	44.92	1
Bradi1g17250	34.23	34.86	18.96	8.71	15.3	1
Bradi1g17270	6.92	6.48	20.21	48.77	53.89	5
Bradi1g17410	58.02	73.43	67.84	26.62	45.84	2
Bradi1g17480	15.57	21.38	44.4	86.91	73.28	5
Bradi1g17500	30.57	24.74	30.86	23.54	14.87	2
Bradi1g17630	34.76	32.96	60.15	77.5	66.85	5
Bradi1g17820	152.44	234.36	373.87	295.12	411.7	6
Bradi1g17840	496.41	254.51	645.33	2026.65	1344.07	5
Bradi1g17850	63.93	82.49	214.78	528.77	301	4
Bradi1g17870	30.16	35.23	27.9	16.61	12.7	2
Bradi1g17950	56.36	61.13	75.08	128.11	93.84	4
Bradi1g18050	871.82	853.27	530.01	158.37	256.29	1
Bradi1g18165	12.9	14.82	10.66	5.06	5.49	2
Bradi1g18300	11.86	11.45	19.3	6.76	8.51	3
Bradi1g18320	223.9	218.51	192.99	97.47	128.15	1
Bradi1g18407	15.71	19.39	15.96	10.14	9.51	2
Bradi1g18440	99.23	51.63	75.11	118.79	70.2	4
Bradi1g18500	5.52	6.51	12.06	11.85	8.8	4
Bradi1g18570	75.47	40.16	39.64	21.06	35.75	1
Bradi1g18660	176.07	183.64	127.57	67.26	108.07	1
Bradi1g18720	23.52	17.64	14.18	8.03	10.48	1
Bradi1g18730	99.54	51.66	72.76	107.98	79.39	4
Bradi1g18750	37.64	31.96	46.51	65.45	52.47	4
Bradi1g18780	230.63	331.21	514.21	447.68	448.74	5
Bradi1g18800	43.57	33.32	41.6	71.93	63.81	5
Bradi1g18900	24.48	18.58	16.74	9.43	12.09	1
Bradi1g18960	25.65	20.55	16.43	8.06	22.02	1
Bradi1g19010	518.06	530.13	384.33	70.11	267.42	1
Bradi1g19140	176.81	164.35	126.72	70.51	97.85	1
Bradi1g19220	1253.46	1585.17	620.63	57.12	188.32	1
Bradi1g19230	43.31	36.23	47.51	89.19	64.45	4
Bradi1g19250	453.78	498.17	431.22	143.59	249.89	2
Bradi1g19270	26.07	25.54	26.25	10.48	13	2
Bradi1g19420	10.3	6.93	9.93	12.09	15.77	6
Bradi1g19620	9.96	12.48	12.47	18.04	22.73	6
Bradi1g19660	33.81	46.86	39.04	14.86	13.45	2
Bradi1g19670	27.91	22.81	18.11	13.26	19.19	1
Bradi1g19702	21.52	22.08	33.77	70.54	44.98	4
Bradi1g19730	23.04	8.55	11.86	26.14	12.8	4
Bradi1g19750	20.03	15.23	16.08	5.94	5.23	1
Bradi1g19790	41.69	33.18	24.96	8.32	12.9	1
Bradi1g19810	106.05	123.57	80.53	59.37	86.66	1
Bradi1g19860	51.33	22.45	28.96	41.66	32.12	4
Bradi1g20050	7.62	9.01	7.58	20.31	106.76	6
Bradi1g20100	154.81	172.8	136.6	58.21	91.82	2
Bradi1g20160	10.17	12.45	16.17	54.18	24.82	4
Bradi1g20260	32.6	25.41	34.78	72.46	61.04	5
Bradi1g20270	31.97	33.87	48.5	37.93	21.9	3
Bradi1g20330	46.81	48.18	45.72	24.22	21.54	2
Bradi1g20390	39.85	37.11	43.9	91.37	64.41	4
Bradi1g20440	322.41	157.01	227.55	126.73	126.87	1
Bradi1g20460	25.35	45.26	114.44	124.57	223.25	6
Bradi1g20520	14.2	8.26	17.31	59.37	44.95	5
Bradi1g20730	89.87	105.51	78.19	37.97	49.79	2
Bradi1g20790	27.92	29.98	23.91	7.54	5.8	2
Bradi1g20840	25.96	23.92	18.3	13.86	12.24	1
Bradi1g20860	138.51	152.64	70.86	13.86	46.78	1
Bradi1g20950	132.37	145.65	71.06	14.01	47.06	1
Bradi1g20995	39.26	36.86	51.46	91.47	86.24	5
Bradi1g21040	40.37	46.12	61.45	35.96	25.9	3
Bradi1g21097	28.73	16.66	47.13	128.42	93.62	5
Bradi1g21102	12.24	14.32	20.78	25.12	18.59	4
Bradi1g21260	28.18	26	40.21	67.07	51.86	5
Bradi1g21280	18.9	19.38	23.8	15.38	10.89	3
Bradi1g21290	8.96	7.46	11.29	17.07	15.21	5
Bradi1g21310	36.94	38.21	49.98	129.66	78.01	4
Bradi1g21330	800.49	872.82	1218.56	1319.74	1628.09	6
Bradi1g21360	9.55	9.2	14.08	28.77	39.98	6
Bradi1g21380	55.61	39.7	34.86	26.32	33.87	1
Bradi1g21490	122.27	121.6	176.31	321.06	304.33	5
Bradi1g21580	38.79	40.4	74.84	128.37	122.8	5
Bradi1g21700	50.53	31.87	54.34	76.32	72.95	5
Bradi1g21780	156.63	225.38	144.71	34.8	86.42	2
Bradi1g21900	19.03	10.73	12.18	19.89	7.65	4
Bradi1g21922	12.11	8.38	10.3	17.17	23.37	6
Bradi1g22020	66.08	54.65	86.48	124.01	89.36	4
Bradi1g22050	25	16.75	36.04	27.24	11.01	3
Bradi1g22250	26.81	26.65	21.81	10.47	14.91	1
Bradi1g22270	16.97	24.49	33.62	9.58	5.03	2
Bradi1g22370	158.67	181.61	137.73	45.28	107.85	1
Bradi1g22680	17.87	24.31	44.34	28.65	16.71	3
Bradi1g22690	16.94	27.67	39.25	112.64	81.66	5
Bradi1g22850	65.63	55.85	85.95	131.78	113.62	5
Bradi1g22870	12.67	16.01	23.47	27.11	20.24	4
Bradi1g22880	31.88	36.74	32.8	12.46	9.29	2
Bradi1g22890	23.43	16.35	13.2	6.22	7.8	1
Bradi1g22920	21.59	12.63	18.71	48.11	33.14	4
Bradi1g23100	51.8	48.53	73.43	141.26	87.91	4
Bradi1g23130	23.07	23.19	49.62	137.78	112.27	5
Bradi1g23270	83.74	74.11	51.57	31.61	64.92	1
Bradi1g23350	121.13	124.62	146.49	261.63	220.51	5
Bradi1g23440	9.4	13.48	19.87	59.44	118.37	6
Bradi1g23450	109.82	147.89	288.33	440.85	819.3	6
Bradi1g23510	45.72	36.27	25.21	15.7	25.54	1
Bradi1g23520	182.18	152.02	197.18	256.13	318.6	6
Bradi1g23610	762.37	1279.8	591.73	68.82	121.52	2
Bradi1g23620	12.54	15.53	15.09	8.29	5.4	2
Bradi1g23653	20.12	13.8	22.31	30.14	19.3	4
Bradi1g23691	11.18	12.75	38.71	81.38	118.23	6
Bradi1g23710	5.74	5.51	18.7	44.23	53.84	5
Bradi1g23716	12.42	9.27	18.83	30.54	19.57	4
Bradi1g23722	8.16	9.33	17.45	30.43	25.56	5
Bradi1g23770	304.08	306.2	266.97	148.32	136.04	2
Bradi1g23880	34.69	27.27	23.36	14.64	10.53	1
Bradi1g23910	6.5	6.77	11.08	6.13	5.29	3
Bradi1g23980	61.46	58.61	58.69	32.53	30.27	2
Bradi1g23990	13.71	31.04	20.17	6.53	5.4	2
Bradi1g24030	11.97	8.07	10.35	13.9	16.34	6
Bradi1g24110	168.25	168.22	121.99	39.86	64.82	1
Bradi1g24140	7.77	9.3	12.06	18.78	18.24	5
Bradi1g24147	10.39	15.21	11.11	5.66	8.03	2
Bradi1g24200	40.51	45.1	58.71	113.91	57.16	4
Bradi1g24220	55.26	46.99	34.16	11.52	20.98	1
Bradi1g24240	33.61	40.25	74.27	161.04	128.1	5
Bradi1g24250	60.45	49.62	38.99	18.23	31.64	1
Bradi1g24320	25.28	25.86	16.31	6.9	10.32	1
Bradi1g24400	25.89	25.49	40.53	67.84	61.67	5
Bradi1g24500	62.6	65.56	58.5	21.31	20.35	2
Bradi1g24567	156.51	153.55	115.31	68.9	79.1	1
Bradi1g24590	71.71	100.47	59.55	34.45	44.41	2
Bradi1g24667	9.43	7.07	7.83	33.74	35.2	5
Bradi1g24747	249.93	235.8	135.85	84.64	178.58	1
Bradi1g24760	798.02	1397.84	699.52	24.06	76.58	2
Bradi1g24820	20.25	23.6	36.03	47.3	31.49	4
Bradi1g24830	12.73	15.13	15.25	6.76	5.21	2
Bradi1g24860	626.08	590	477.31	260.39	370.98	1
Bradi1g24870	1058.26	1480.9	583.4	51.8	163.35	2
Bradi1g24900	49.37	48.38	39.17	20.41	22.32	1
Bradi1g24920	10.87	13.47	33.95	27.41	17.22	3
Bradi1g24980	1813.79	2195.62	1681.39	603.19	826.68	2
Bradi1g25117	19.22	50.17	40.87	19.26	10.11	2
Bradi1g25150	791.81	1065.08	840.32	306.48	383.45	2
Bradi1g25270	28.76	27.09	24.03	11.06	15.46	1
Bradi1g25350	261.72	385.14	226.72	114.83	217.16	2
Bradi1g25370	32.2	29.16	34.97	126.46	76.79	4
Bradi1g25420	14.27	10.06	13.59	20.5	16.1	4
Bradi1g25430	1023.29	1038.02	671.46	144.8	217.13	1
Bradi1g25440	65.01	154.59	240.13	164.63	103.47	3
Bradi1g25447	51.4	97.05	72.93	54.55	44.48	2
Bradi1g25460	24.81	26.21	31.95	18.24	13.66	2
Bradi1g25517	804.6	516.1	831.79	2634.6	2496.3	5
Bradi1g25530	41.42	24.03	40.96	56.42	49.38	5
Bradi1g25540	109.56	152.47	196.25	251.47	153.69	4
Bradi1g25552	148.75	169.11	378.23	862.22	547.47	4
Bradi1g25564	8.64	8.82	12.5	27.32	14.95	4
Bradi1g25600	21.04	23.53	65.75	185.17	78.42	4
Bradi1g25647	30.37	37.22	50.87	106.79	75.93	5
Bradi1g25697	23.25	28.71	51.64	98.98	109.66	5
Bradi1g25712	15.63	15.22	19.88	36.68	38.42	5
Bradi1g25727	20.26	17.39	36.88	114.23	131.02	5
Bradi1g25810	25.14	21.75	20.06	11.77	23.94	1
Bradi1g25860	2532.14	2232.93	4494.35	2205.12	1154.09	3
Bradi1g26000	532.29	1356.35	1547.61	973.86	1423.43	3
Bradi1g26040	47.34	49.44	252.64	778.82	689.31	5
Bradi1g26060	69.08	63.87	86.93	136.34	116.65	5
Bradi1g26070	123.5	89.15	60.12	25.34	47.25	1
Bradi1g26080	13.9	14.73	10.11	6.11	8.38	1
Bradi1g26090	20.77	21.83	21.62	14.05	10.71	2
Bradi1g26190	21.51	27.92	32.05	8.88	5.77	2
Bradi1g26240	18.46	17.5	18.8	9.01	11.05	2
Bradi1g26260	13.96	17.45	34.14	53.81	72.51	6
Bradi1g26287	15.59	25.45	56.38	87.2	49	4
Bradi1g26350	1335.45	1274.48	920.85	387.3	575.15	1
Bradi1g26440	6.03	5.67	10.38	13.26	9.41	4
Bradi1g26457	18.92	21.42	30.63	39.85	29.11	4
Bradi1g26520	73.83	71.46	46.24	21.46	43.15	1
Bradi1g26530	348.39	444.58	145.45	139.8	350.85	1
Bradi1g26540	134.42	124.17	80.25	31.56	78.04	1
Bradi1g26690	50.15	39.54	71.1	116.46	102.18	5
Bradi1g26710	162.39	205.24	147.47	67.24	92.62	2
Bradi1g26765	60.37	55.07	105.8	263.95	216.72	5
Bradi1g26800	135.53	140.45	86.78	32.19	51.51	1
Bradi1g26880	66.29	69.98	47.23	15.62	27.03	1
Bradi1g27130	18.6	18.93	12.32	8.03	17.68	1
Bradi1g27140	65.82	57.2	40.79	21.28	34.56	1
Bradi1g27191	78.06	75.31	61.77	28.06	37.02	1
Bradi1g27237	26.66	24.7	38.17	59.93	55.75	5
Bradi1g27280	188.74	188.8	119.81	48.64	83.18	1
Bradi1g27290	16.84	22.23	20.11	59.84	50.02	5
Bradi1g27357	24.29	17.93	22.71	41.82	26.67	4
Bradi1g27370	11.05	9.05	14.07	32.59	22.55	5
Bradi1g27377	19	26.64	19.68	12.69	15.55	2
Bradi1g27947	7.67	10.94	20.94	38.35	24.49	4
Bradi1g28055	22.11	24.46	21.78	11.16	9.84	2
Bradi1g28090	382.71	505.79	804.62	327.23	237.62	3
Bradi1g28140	96.71	104.32	65.66	20.07	46.01	1
Bradi1g28160	21.3	23.55	14.76	7.29	13.69	1
Bradi1g28280	67.71	55.71	86.24	152.91	110.17	4
Bradi1g28310	105.15	128.95	104.49	35.18	53.63	2
Bradi1g28320	11.07	22.55	21.42	11.08	12.4	2
Bradi1g28330	216.63	216.52	152.98	43.97	81.5	1
Bradi1g28416	120.08	110.44	87.56	45.29	57.93	1
Bradi1g28490	153.73	180.26	184.96	125.65	86.26	2
Bradi1g28580	20.35	15.99	15.19	9.12	9.21	1
Bradi1g28620	47.67	66.6	100.51	46.58	51.48	3
Bradi1g28760	283.14	213.16	221.62	130.97	207.62	1
Bradi1g28860	7.06	8.34	10.65	18.11	27.71	6
Bradi1g28870	59.22	49.14	32.88	16.22	29.14	1
Bradi1g28960	91.31	109.63	69.68	34.69	62.33	1
Bradi1g29000	785.39	850.62	466.98	92.46	162.3	1
Bradi1g29040	68.61	93.09	81.07	25.24	23.34	2
Bradi1g29077	8.22	7.75	9.8	19.71	15.47	5
Bradi1g29260	27.92	41.17	25.48	7.03	16.88	2
Bradi1g29500	383.9	287.11	206.56	72.3	128.48	1
Bradi1g29520	114.51	92.94	145.69	211.19	149.29	4
Bradi1g29590	486.86	543.52	182.33	57.27	177.65	1
Bradi1g29658	14.67	29.2	18.96	5.44	7.01	2
Bradi1g29680	164.06	110.55	72.3	10.47	77.88	1
Bradi1g29800	50.34	69.05	71.42	230.06	173.52	5
Bradi1g29857	22.8	21.97	38.07	80.19	102.32	6
Bradi1g30110	37.59	36.52	63.79	114.81	117.24	5
Bradi1g30130	1138.61	672.1	919.71	1931.39	1684.11	5
Bradi1g30160	38.51	33.17	33.86	22.68	15.35	2
Bradi1g30180	24.01	18.27	14.04	9.25	12.6	1
Bradi1g30230	19.84	22.91	39.45	79.18	62.07	5
Bradi1g30273	82.12	105.65	91.51	45.38	53.81	2
Bradi1g30400	54.06	47.45	64.73	128.49	91.59	4
Bradi1g30510	57.49	64.79	57.49	24.4	28.63	2
Bradi1g30690	35.49	43.19	43.34	34.72	17.25	2
Bradi1g30710	24.04	35.03	58.19	33.66	22.24	3
Bradi1g30750	17.44	12.75	18.66	31.9	26.82	5
Bradi1g30811	184.84	192.08	166.46	49.24	77.99	2
Bradi1g30830	30.65	24.12	44.9	48.17	52.84	5
Bradi1g30870	14.34	19.85	63.17	126.78	215.65	6
Bradi1g30960	14.11	11.84	19.58	27.36	29.49	5
Bradi1g31020	9.28	9.67	24.21	46.95	49.61	5
Bradi1g31080	37.28	36.56	39.76	91.57	65.63	5
Bradi1g31260	56.78	82	75.55	37.25	35	2
Bradi1g31280	107.96	58.9	75.06	166.4	91.09	4
Bradi1g31320	60.39	62.97	71.39	48.43	28.85	2
Bradi1g31370	35.6	28.66	24.61	8.9	16.4	1
Bradi1g31660	22.93	43.02	43.51	18.63	22.97	2
Bradi1g31670	10.86	15.13	12.95	12.7	26.23	6
Bradi1g31680	27.64	32.13	51.4	74.85	58.63	5
Bradi1g31750	23.57	23.52	27.71	75.73	41.23	4
Bradi1g31780	177.34	151.61	116.29	51.85	92.17	1
Bradi1g31800	47.07	48.13	75.26	120.92	114.64	5
Bradi1g31810	68	64.58	46.75	18.85	33.94	1
Bradi1g31816	20.73	9.93	11.05	12.26	8.68	1
Bradi1g31987	76.81	79.68	76.56	102.99	167.5	6
Bradi1g32160	12.62	12.78	15.42	48.09	26.19	4
Bradi1g32370	10.37	5.97	9.21	11.35	18.15	6
Bradi1g32410	56.84	40.95	40.87	29.49	24.59	1
Bradi1g32490	33.26	31.16	43.94	71.52	57.5	5
Bradi1g32530	24.23	25.01	34.31	57.21	50.1	5
Bradi1g32630	33.49	37.14	64.4	97	84.84	5
Bradi1g32660	6.16	7.54	9.46	12.82	22.15	6
Bradi1g32840	28.04	29.98	36.49	91.77	156.93	6
Bradi1g33030	171.49	167.03	126.38	26.89	51.23	1
Bradi1g33160	43.94	43.23	36.37	17.39	23.93	1
Bradi1g33190	10.35	7.94	10.78	16.8	13.15	4
Bradi1g33200	25.61	21.71	64.3	180.63	191.11	5
Bradi1g33310	31.35	28.61	39.65	83.53	87.29	5
Bradi1g33380	24.5	26.61	31.58	64.32	54.3	5
Bradi1g33390	43.97	37.32	57.12	90.38	86.08	5
Bradi1g33420	33.66	23.88	25.2	30.52	15.11	1
Bradi1g33457	40.02	49.13	104.68	242.82	213.65	5
Bradi1g33470	11.6	11.9	17.42	29.22	15.6	4
Bradi1g33490	25.82	45.77	28.95	11.23	25.32	2
Bradi1g33500	20.41	34.9	22.17	5.77	12.73	2
Bradi1g33510	11.45	11.56	19.53	30.8	20.35	4
Bradi1g33620	11.63	8.8	18.15	39.61	52.71	6
Bradi1g33640	17.62	22.58	16.59	5.19	14.42	1
Bradi1g33653	5.61	5.58	8.07	10.5	20.59	6
Bradi1g33700	27.88	17.78	25.18	15.52	11.91	1
Bradi1g33720	233.77	240.03	222.02	116.12	161.46	2
Bradi1g33750	24.18	22.62	27.67	45.1	51.19	6
Bradi1g33860	32.61	42.54	103.72	120.84	91.46	4
Bradi1g34040	24.45	26.82	16.17	5.27	10.2	1
Bradi1g34060	15.69	19.47	25.53	37.96	26.94	4
Bradi1g34340	35.08	26.94	60.31	134	99.78	5
Bradi1g34370	5.13	6.36	8.09	13.43	9.71	4
Bradi1g34407	7.42	6.24	13.87	20.15	17.9	5
Bradi1g34470	66.65	87.38	96.13	37.48	34.21	2
Bradi1g34525	212.06	221.41	123.79	54.17	153.49	1
Bradi1g34560	212.27	190.47	127.38	57.51	97.06	1
Bradi1g34610	27.46	38.34	32.47	6.75	5.2	2
Bradi1g34670	32.61	40.56	34.77	19.14	13.94	2
Bradi1g34700	39.35	44.46	77.75	200.05	137.37	5
Bradi1g34770	65.4	46.33	78.56	150.37	85.18	4
Bradi1g34830	23.56	46.16	132.27	86.45	29.35	3
Bradi1g34857	13.61	14.56	9.39	5.96	7.98	1
Bradi1g34890	44.4	39.56	59.48	89.89	91.49	5
Bradi1g34910	15.7	20.37	12.62	8.08	8.01	2
Bradi1g35040	7.33	6.96	12.08	24.03	25.09	5
Bradi1g35050	8.96	7.71	17.26	31.47	14.89	4
Bradi1g35090	49.8	44.51	71.32	103.95	136.87	6
Bradi1g35130	57.68	49.15	32.22	13.44	27.63	1
Bradi1g35157	11.16	8.53	13.1	26.49	25.2	5
Bradi1g35210	98.6	76.61	59.26	30.72	45.61	1
Bradi1g35350	15.53	10.6	9.99	6.34	6.94	1
Bradi1g35386	15.11	16.2	15.17	9.96	7.4	2
Bradi1g35477	23.9	30.62	15.45	5.58	5.77	2
Bradi1g35600	112.02	58.77	292.52	1733.26	1205.82	5
Bradi1g35620	237.55	293.09	270.98	138.61	123.48	2
Bradi1g35780	80.18	119.33	147.1	197.1	187.91	5
Bradi1g35790	22.13	19.75	32.35	56.19	50.15	5
Bradi1g35910	11.21	12.43	20.72	28.21	21.06	4
Bradi1g36130	84.91	52.84	34.4	15.71	45.84	1
Bradi1g36250	34.64	29.59	60.52	97.86	68.91	4
Bradi1g36260	938.38	757.81	439.37	167.88	468.94	1
Bradi1g36480	13.92	17.19	22.21	29.47	25.57	5
Bradi1g36490	69.41	151.68	155.25	57.49	81.14	2
Bradi1g36640	312.8	320.71	262.12	154.4	197.38	1
Bradi1g36720	17.45	9.91	22.64	47.7	37.86	5
Bradi1g36860	88.79	99.67	81.68	37.37	53.47	2
Bradi1g37000	8.13	7.2	9.96	24.42	30.79	6
Bradi1g37040	49.61	35.02	32.63	29.62	22.06	1
Bradi1g37070	58.93	45.47	67.05	150.67	111.48	5
Bradi1g37297	13.58	27.33	22.32	13.57	19.56	2
Bradi1g37304	75.59	85.55	69.61	30.15	50.66	2
Bradi1g37311	54.89	50.68	64.96	82.17	108.48	6
Bradi1g37377	40.39	44.54	62.01	89.81	81.54	5
Bradi1g37390	62.54	63	41.68	31.13	57.66	1
Bradi1g37480	103.49	54.28	46.03	9.12	26.16	1
Bradi1g37600	914.47	1091.09	414.55	41.48	102.43	1
Bradi1g37626	10.61	9.37	17.37	29.99	41.66	6
Bradi1g37650	20.22	17.23	22.95	36.48	30.8	5
Bradi1g37660	7.69	6.05	8.24	14.55	12.69	5
Bradi1g37750	16.11	14.87	24.2	38.2	31.5	5
Bradi1g37826	111.04	132.63	161.15	241.85	396.35	6
Bradi1g37830	18.42	17.88	26.72	35.96	45.08	6
Bradi1g37960	53.36	40.31	49.49	75.03	83.64	6
Bradi1g38040	7.59	10.28	14.9	18.52	14.65	5
Bradi1g38080	37.59	46	38.96	16.77	15	2
Bradi1g38227	67.09	37.13	57.95	79.6	47.33	4
Bradi1g38250	26.72	30.43	81.01	195.66	199.88	5
Bradi1g38321	12.27	13.35	10.14	6.28	7.42	1
Bradi1g38360	21.9	20.44	18.8	8.03	11.29	1
Bradi1g38630	120.89	100.99	71.25	30.63	53.46	1
Bradi1g38683	11.48	7.98	11.53	16.91	12.7	4
Bradi1g38687	175.06	220.82	112.73	47.79	71.18	1
Bradi1g38720	28.13	21.29	34.02	51.41	61.24	6
Bradi1g38740	10.09	13.49	17.71	38.41	66.64	6
Bradi1g38780	39.09	40.95	38.55	12.69	6.24	2
Bradi1g39167	200.67	183.76	118.35	76.74	126.77	1
Bradi1g39206	16.43	12.02	10.99	12.06	23.17	6
Bradi1g39270	154.83	147.2	187.89	532.05	382.29	5
Bradi1g39520	150.76	121.9	95.46	53.85	61.69	1
Bradi1g40688	14.05	13.38	11.34	6.57	7.78	1
Bradi1g41790	74.95	79.39	111.33	162.56	141.72	5
Bradi1g41797	10.38	8.66	28.79	46.24	46.86	5
Bradi1g41820	340.66	424.73	375.01	154.13	124.04	2
Bradi1g41830	171.72	184.43	150.19	82.7	132.97	1
Bradi1g41907	160.33	229.91	369.16	245.39	83.5	3
Bradi1g41957	28.14	47.41	77.59	29.63	12.34	3
Bradi1g41970	54.92	37.92	38.18	17.73	15.38	1
Bradi1g41980	10.34	11.88	12.76	16.28	25.13	6
Bradi1g42270	85.81	69.6	88.63	155.19	113.12	4
Bradi1g42310	82.16	83.64	122.67	191.32	138.3	4
Bradi1g42390	7.69	6.08	18.69	39.16	22.77	4
Bradi1g42397	6.15	7.05	14.56	36.3	11.42	4
Bradi1g42670	1255.77	1670.54	1104.75	113.39	173.97	2
Bradi1g42707	60.04	82.73	123.82	48.23	36.39	3
Bradi1g42820	222.95	168.27	138.07	75.35	104.29	1
Bradi1g42990	44.19	37.06	56.05	99.76	84.61	5
Bradi1g43220	84.61	58.99	110.08	154.92	79.16	4
Bradi1g43310	41.76	34.97	51.69	65.86	92.15	6
Bradi1g43410	106.54	124.59	71.96	44.17	60.92	1
Bradi1g43417	26.03	30.92	61.28	156.69	199.87	6
Bradi1g43540	16.92	17.02	19.11	36.34	26.22	4
Bradi1g43560	18.67	22.54	19.27	11.46	6.48	2
Bradi1g43580	21.92	26.07	34.03	84.27	61.68	5
Bradi1g43607	98.29	99.07	128.71	100.7	60.47	3
Bradi1g43670	31.91	31.1	25.19	17.17	12.32	2
Bradi1g43690	41.2	41.44	30.87	20.25	23.55	1
Bradi1g43710	91.15	107.17	66.34	22.35	60.69	1
Bradi1g43770	649.3	450.35	610.06	1283.12	1069.64	5
Bradi1g43780	10.78	9.9	17.29	28.73	22.5	5
Bradi1g43800	29.67	46.31	42.03	16.97	21.99	2
Bradi1g43820	65.98	79.42	94.67	138.18	140.48	5
Bradi1g43950	751.06	740.56	450.84	117.15	252.47	1
Bradi1g43970	16.88	13.88	17.98	67.8	68.81	5
Bradi1g44005	22.96	13.3	9.17	8.14	10.02	1
Bradi1g44010	15.08	8.95	8.23	5.52	5.07	1
Bradi1g44020	12.63	17.28	11.77	7.91	7.33	2
Bradi1g44040	7.28	7.09	9.76	15.34	26.75	6
Bradi1g44060	40.83	35.81	60.51	203.34	172.59	5
Bradi1g44137	9.51	14.57	39.79	168.98	94.48	5
Bradi1g44170	6.27	6.66	7.32	49.35	106.5	6
Bradi1g44190	48.07	42.27	29.24	11.78	21.31	1
Bradi1g44200	33.59	75.36	36.45	16.42	22.29	2
Bradi1g44270	17.6	17.61	19.91	27.38	37.54	6
Bradi1g44297	13.38	14.88	13.4	6.83	14.08	1
Bradi1g44317	7.47	5.44	9.52	12.87	16.41	6
Bradi1g44390	7.24	9.78	17.3	42.47	117.21	6
Bradi1g44425	5.99	5.4	5.87	15.54	32.05	6
Bradi1g44430	11.73	12.42	21.23	40.6	54.38	6
Bradi1g44530	195.64	215.41	167.49	63.19	81.72	2
Bradi1g44560	12.31	18.06	13.39	6.21	5.03	2
Bradi1g44630	257.89	236.28	137.24	45.17	84.5	1
Bradi1g44680	10.82	13.7	26.77	127.93	143.48	5
Bradi1g44690	13.61	14.43	40.88	168.85	186.42	5
Bradi1g44710	7.71	6.5	11.67	16.29	14.57	5
Bradi1g44730	29.63	23.35	37.15	49.42	35.78	4
Bradi1g44850	68.25	63.3	56.9	32.78	39.24	1
Bradi1g44990	55.07	56.7	47.28	27.5	30.51	2
Bradi1g45010	116.85	103.55	76.62	35.34	54.86	1
Bradi1g45040	113.06	88.48	133.94	238.72	170.3	4
Bradi1g45080	38.93	32.16	44.28	68.14	61.62	5
Bradi1g45090	116.69	140.4	104.74	174.28	299.87	6
Bradi1g45150	22.99	26.31	52.07	71.93	109.66	6
Bradi1g45304	16.07	20.59	42.97	117.78	101.07	5
Bradi1g45370	9.93	7.74	18.13	30.76	23.05	5
Bradi1g45400	413.82	417.85	419.84	304.75	201.24	2
Bradi1g45410	18.23	25.84	28.99	8.03	10.53	2
Bradi1g45460	18.14	17.12	29.61	38.35	32.31	5
Bradi1g45470	26.12	24.91	32.19	62	54.33	5
Bradi1g45530	74.08	119.46	63.46	46.94	40.24	2
Bradi1g45727	13.13	14.26	18.75	36.78	45.75	6
Bradi1g45760	946.11	823.64	898.87	497.91	441.33	2
Bradi1g45833	247.91	268.28	170.99	95.96	143.12	1
Bradi1g45910	12.1	14.17	28.82	54.68	90.08	6
Bradi1g45950	12.77	12.94	33.86	62.47	90.39	6
Bradi1g46220	14.35	15.31	17.4	32.35	19.24	4
Bradi1g46260	47.83	56.01	80.4	103.46	93.95	5
Bradi1g46487	9.99	10.06	14.18	21.8	13.43	4
Bradi1g46540	70.78	88.86	83.59	25.05	27.47	2
Bradi1g46560	25.8	26.82	36.37	18.71	12.8	3
Bradi1g46596	550.11	571.26	494.64	268.63	320.1	2
Bradi1g46622	325.02	323.71	237.12	77.25	109.85	1
Bradi1g46670	100.33	77.83	121.57	295.78	241.01	5
Bradi1g46700	13.81	14.65	16.44	41.4	22.71	4
Bradi1g46880	13.24	11.21	17.05	28.8	21.67	4
Bradi1g46970	38.5	44.06	66.98	89.37	74.48	5
Bradi1g47030	81.07	99.91	58.28	29.81	21.82	2
Bradi1g47080	26.8	24.13	23.72	15.94	13.02	2
Bradi1g47140	132.37	157.32	91.34	30.74	66.92	1
Bradi1g47180	229.92	322.79	167.92	61.39	161.04	1
Bradi1g47210	157.66	196.84	135.24	26.41	35.04	2
Bradi1g47250	62.8	78.09	28.58	9.75	10.54	1
Bradi1g47570	16.98	26.35	30.45	58.15	45.23	5
Bradi1g47580	15.18	16.83	16.42	7.17	7.95	2
Bradi1g47737	7.76	5.85	6.83	12.52	11.73	5
Bradi1g47767	1462.65	1360.12	1293.37	737.75	634.77	2
Bradi1g48050	49.12	45.76	63.38	164.35	112.21	5
Bradi1g48070	44.22	62.51	49.29	41.13	82.31	6
Bradi1g48080	38.13	39.85	37.55	14.22	22.27	2
Bradi1g48130	8.11	6.03	9.41	13.99	10.02	4
Bradi1g48271	10.98	11.57	16.16	30.8	27.44	5
Bradi1g48320	8.9	7.66	14.1	48.01	36.37	5
Bradi1g48330	17.59	15.29	9.8	6.3	8.5	1
Bradi1g48370	52.27	67.99	145.84	106.29	53.91	3
Bradi1g48470	31.63	41.57	31.78	9.63	8.78	2
Bradi1g48540	11.9	9.42	13.17	24.38	23.95	5
Bradi1g48747	7.4	6.28	11.06	14.39	13.22	5
Bradi1g48780	6.71	7.02	13.4	28.17	26.91	5
Bradi1g48870	216.32	191.26	390.71	710.01	627.86	5
Bradi1g49040	64.44	63.43	49.02	19.21	27.74	1
Bradi1g49070	54.86	65.75	109.72	175.26	147.95	5
Bradi1g49077	15.48	15.75	28.31	50.36	40.97	5
Bradi1g49107	16.46	14.21	19.18	31.56	20.67	4
Bradi1g49120	10.99	5.31	9.6	29.55	14.71	4
Bradi1g49130	21.12	14.25	22.42	30.52	29.25	5
Bradi1g49180	50.64	44.26	32.8	17.71	29.88	1
Bradi1g49300	62.22	87.93	45.45	41.01	80	1
Bradi1g49470	66.35	100.21	77.12	17.86	24.82	2
Bradi1g49490	20.58	15.33	28.83	37.56	44.39	6
Bradi1g49537	125.08	161.47	126.99	19.64	23.77	2
Bradi1g49550	28.69	26.3	40.72	76.84	57.74	5
Bradi1g49620	13.21	22.71	19.8	10.18	11.44	2
Bradi1g49750	24.94	16.02	25.1	33.9	22.72	4
Bradi1g49770	315.03	268.09	198.43	57.66	99.86	1
Bradi1g49790	51.13	22.28	47.86	45.8	43.25	4
Bradi1g49935	32.33	24.87	38.39	44.49	55.1	6
Bradi1g49980	30.66	39.24	29.4	14.9	16.06	2
Bradi1g49990	93.31	130.24	104.66	71.31	51.31	2
Bradi1g50040	103.69	88.27	64.98	15.57	34.29	1
Bradi1g50067	144.31	175.9	223.55	364.85	446.62	6
Bradi1g50170	44	42.38	68.41	223.8	144.1	5
Bradi1g50220	218.08	232.88	462.36	924.47	915.76	5
Bradi1g50230	46.9	60.05	118.67	194.88	170.58	5
Bradi1g50250	153.06	148.14	113.58	69.8	91.54	1
Bradi1g50270	1764.29	1425.58	1129.87	562.33	728.78	1
Bradi1g50280	52.9	43.4	41.62	25.01	25.66	1
Bradi1g50380	44.88	37.82	64.27	101.15	76.74	4
Bradi1g50390	89.93	119.61	219.21	77.3	59.7	3
Bradi1g50407	38.07	51.8	39.66	14.53	16.14	2
Bradi1g50520	10.33	8.54	16.71	17.48	10.96	4
Bradi1g50550	86.57	53.97	37.89	18.14	34.54	1
Bradi1g50580	29.19	42.97	24.52	149.16	109.94	5
Bradi1g50620	47.29	30.97	19.11	6.32	17.69	1
Bradi1g50810	43.02	34.33	42.12	94.39	70.57	5
Bradi1g50826	51.26	48.99	33.29	14.55	32.47	1
Bradi1g50832	57.95	60.64	37.03	23.29	26.42	1
Bradi1g50897	83.13	80.02	67.16	25.72	28.83	2
Bradi1g51020	176.57	165.71	122.49	31.88	80.37	1
Bradi1g51040	101.14	88.12	65.75	31.67	51.95	1
Bradi1g51140	95.42	79.4	56.25	24.76	44.08	1
Bradi1g51170	102.35	114.48	81.57	55.84	67.67	1
Bradi1g51200	25.18	12.58	16.83	18.61	23.44	6
Bradi1g51250	19.09	20.63	26.72	49.92	56.29	5
Bradi1g51460	16.8	14.22	27.91	33.44	30.58	5
Bradi1g51470	52.77	42.21	37.93	14.85	26.58	1
Bradi1g51540	279.73	99.43	359.93	2562.26	2142.41	5
Bradi1g51633	20.45	26	21.21	12.44	16.37	2
Bradi1g51660	528.27	389.57	675.45	1412.98	1344.6	5
Bradi1g51980	20.99	21.28	13.53	7.6	10.77	1
Bradi1g52011	289.76	279.35	233.18	50.1	200.05	1
Bradi1g52020	849.82	869.54	824.72	400.4	392.64	2
Bradi1g52170	142.65	126.16	103.08	64.54	80.96	1
Bradi1g52291	21	16.7	42.65	119.61	90.95	5
Bradi1g52330	64.19	53.99	38.89	12.78	26.09	1
Bradi1g52360	10.1	13.5	18.91	25.96	22.57	5
Bradi1g52374	112.05	85.37	52.86	33.91	65.12	1
Bradi1g52460	1484.14	1679.91	1048.02	150.24	281.25	2
Bradi1g52470	144.92	192.93	124.79	28.26	36.25	2
Bradi1g52480	8.32	6.88	10.59	13.97	12.88	5
Bradi1g52550	662.98	781.24	694.91	371.95	447.73	2
Bradi1g52551	39.99	40.43	37.71	17.39	21.77	2
Bradi1g52567	25.62	25.51	35.84	55.14	45.6	5
Bradi1g52610	10.96	13.58	22.88	30.94	34.57	5
Bradi1g52650	33.75	24.76	34.39	54.31	38.85	4
Bradi1g52690	14.9	22.41	57.81	146.58	97.82	5
Bradi1g52707	125.24	132.41	99.99	56.94	71.89	1
Bradi1g52750	37.88	39.43	69.25	141.62	168.13	5
Bradi1g53050	29.58	38.85	27.91	12.43	17.84	2
Bradi1g53100	114.72	105.74	79.64	30.35	54.47	1
Bradi1g53120	9.13	6.54	8.11	13.94	9.54	4
Bradi1g53207	158.78	204.01	169.58	108.89	66.87	2
Bradi1g53230	13.65	12.34	14.79	28.43	27.82	5
Bradi1g53300	6.15	6.99	10.07	13.36	12.55	5
Bradi1g53320	19.71	19.77	14.19	7.95	13.04	1
Bradi1g53370	8.86	7.84	16.27	28.58	27.2	5
Bradi1g53470	676.89	494.37	301.47	351.58	333.97	1
Bradi1g53650	26.77	29.46	47	44.5	23	3
Bradi1g53700	10.04	13.05	105.88	283.74	144.96	4
Bradi1g53706	6.99	6.28	10.54	21.22	16.97	5
Bradi1g53710	5.6	5.09	10.25	45.73	25.83	4
Bradi1g53770	23.58	38.19	81.76	75.11	121.87	6
Bradi1g54030	253.02	282.38	181.09	44.42	71.54	2
Bradi1g54210	56.03	39.38	60.35	164.54	101.68	4
Bradi1g54250	769.3	802.71	768.77	492.8	364.13	2
Bradi1g54327	135.68	131.49	83.87	59.04	93.6	1
Bradi1g54350	27.15	20.76	28.27	56.78	36.93	4
Bradi1g54390	189.35	211.92	162.08	84.67	145.52	1
Bradi1g54410	25.51	22.1	39.14	89.32	58.17	4
Bradi1g54440	47.51	53.97	141.17	303.36	151.1	4
Bradi1g54650	7.21	7.83	20.73	77.54	36.86	4
Bradi1g54800	28.39	27.05	103.23	129.3	123.14	5
Bradi1g54847	56.02	62.3	29.63	27.35	51.74	1
Bradi1g54920	63.65	52.92	35.01	14.59	31.25	1
Bradi1g54950	57.58	54.51	68.17	20.51	14.09	2
Bradi1g54970	53.42	57.53	47.31	28.47	19.98	2
Bradi1g54990	31.45	29.74	52.53	115.29	96.81	5
Bradi1g55080	16.75	14.44	26.63	44.51	34.6	5
Bradi1g55110	31.51	26.21	45.19	109.28	113.6	5
Bradi1g55180	75.84	64.17	54.55	34.55	41.45	1
Bradi1g55230	29.74	28.7	38.34	58.75	54.19	5
Bradi1g55250	21.04	17.14	24.38	37.69	26.8	4
Bradi1g55260	44.62	46.33	46.28	27.76	18.89	2
Bradi1g55440	74.93	76.71	725.96	1493	1499.84	5
Bradi1g55488	103.32	121.64	98.42	58.13	72.12	2
Bradi1g55560	70.19	112.36	61.04	21.54	175.81	6
Bradi1g55610	26.82	67	45.98	26.27	53.03	2
Bradi1g55620	127.77	115.59	91.62	54.3	455.15	6
Bradi1g55650	12.75	12.35	18.65	54.92	35.82	5
Bradi1g55672	12.03	12.85	19.43	36.53	25.91	5
Bradi1g55677	6.58	6.44	8.72	15.17	11.84	5
Bradi1g55720	45.66	52.98	69.21	128.23	119.23	5
Bradi1g55740	621.61	556.3	421.36	219.13	319.83	1
Bradi1g56040	39.88	26.61	22.56	12.72	18.73	1
Bradi1g56130	813.44	770.29	545.1	190.09	354.36	1
Bradi1g56137	26.07	48.88	89.06	74.47	36.5	3
Bradi1g56240	6.98	9.1	14.38	20.52	17	5
Bradi1g56280	138.4	102.29	66.98	25.38	62.45	1
Bradi1g56540	57.15	70.4	66.42	28.78	23.44	2
Bradi1g56580	3984.16	3798.12	2446.53	575.85	1189.62	1
Bradi1g56600	74.76	93.24	66.71	46.1	65.42	1
Bradi1g56680	48.75	34.71	50.33	204.73	106.99	4
Bradi1g56690	49.98	42.33	89.25	177.26	147.21	5
Bradi1g56807	7.62	7.42	12.68	24.83	33.39	6
Bradi1g56930	80.51	101.23	64.34	25.98	56.37	1
Bradi1g56937	46.94	40.32	26.25	17.91	37.06	1
Bradi1g56990	13.76	15.03	33.29	121.54	74.12	5
Bradi1g57040	94.07	118.74	88.7	60.94	42.51	2
Bradi1g57050	13.8	9.52	11.15	9.02	6.47	1
Bradi1g57060	19.16	12.89	12.96	16.01	6.83	1
Bradi1g57190	149.85	88.26	69.76	27.49	53.48	1
Bradi1g57470	18.08	24.13	50.6	23.56	13.2	3
Bradi1g57570	24.33	20.73	29.11	73.89	43.29	4
Bradi1g57580	9.05	6.7	66.93	228.69	304.71	6
Bradi1g57590	25.62	16.21	89.98	501.87	692.07	6
Bradi1g57725	19.64	30.87	17.24	12.22	13.78	2
Bradi1g57730	13.24	18.62	25.75	16.28	29.77	6
Bradi1g57740	7.6	13.38	20.53	19.94	42.69	6
Bradi1g57760	26.83	32.14	48.49	15.88	11.93	3
Bradi1g57900	38.28	36.64	33.99	17.66	20.14	2
Bradi1g57910	8.34	8.91	27.49	58.17	53.26	5
Bradi1g58000	27.55	25.35	38.63	55.79	67.5	6
Bradi1g58160	1167.09	1311.86	822.6	268.2	335.34	2
Bradi1g58190	46.61	63.22	60.14	31.23	32.99	2
Bradi1g58210	2500.95	3074.72	3223.98	1468.61	1256.31	2
Bradi1g58220	360.5	373.09	272.37	74.39	150.41	1
Bradi1g58230	64.07	74.21	99.33	46.63	35.12	3
Bradi1g58240	19.78	9.02	10.78	36.32	10.53	4
Bradi1g58340	253.61	311.71	311.56	120.19	81.79	2
Bradi1g58350	1704.39	2084.96	1166.4	134.9	323.23	2
Bradi1g58400	38.65	43.18	164.9	416.17	358.55	5
Bradi1g58460	13.94	8.35	8.41	6.02	7.12	1
Bradi1g58480	2137.3	2137.47	1438.11	868.27	1440.42	1
Bradi1g58500	48.12	42.69	29.13	18.75	34.92	1
Bradi1g58600	154.7	123.14	100.78	46.87	74.82	1
Bradi1g58720	20.29	15.57	22.61	50.38	43.52	5
Bradi1g58746	9.21	11.04	16.55	56.41	62.15	5
Bradi1g58830	113.67	107.46	131.92	54.15	60.71	2
Bradi1g58940	6.35	6.79	13.63	19.85	15.23	5
Bradi1g58950	5.3	5.39	10.76	8.47	5.09	3
Bradi1g58953	38.66	33.17	28.4	15.69	20.2	1
Bradi1g58954	24.4	21.14	16.94	10.9	11.47	1
Bradi1g59070	24.67	15.96	12.64	7.77	11.91	1
Bradi1g59120	27.15	28.93	20.6	6.14	5.31	2
Bradi1g59163	35.99	26.26	21.3	11.13	15.5	1
Bradi1g59220	2319.75	2529.41	1734.96	1242.36	2002.22	1
Bradi1g59420	75.1	71.29	134.47	163.36	171.49	5
Bradi1g59430	261.66	286.17	219.48	102.6	177.71	1
Bradi1g59460	22.06	26.55	25.54	15.41	12.76	2
Bradi1g59500	188.92	215.17	142.19	53.39	97.05	1
Bradi1g59600	11.57	14.04	12.59	6.4	8.53	2
Bradi1g59795	10.3	11.62	14.95	9.63	7.09	3
Bradi1g59820	12.6	14.19	9.65	5.42	7.46	1
Bradi1g59860	105.87	87.81	71.05	43.26	51.93	1
Bradi1g59880	75.94	99.76	93.42	42.25	26.2	2
Bradi1g60030	33.18	24.64	14.54	7.41	12.29	1
Bradi1g60050	47.69	60.28	61.92	18.38	18.03	2
Bradi1g60060	5.05	8.76	10.87	10.3	13.91	6
Bradi1g60090	13.81	18.09	25.48	31.26	27.89	5
Bradi1g60100	110.88	118.7	76.82	24.89	44.93	1
Bradi1g60110	66.41	63.84	111.35	222.39	192.78	5
Bradi1g60130	13.86	8.21	6.8	16.15	11.26	4
Bradi1g60170	6.66	10.78	15.65	31.18	41.18	6
Bradi1g60200	21.64	13.03	10.47	7.04	10.54	1
Bradi1g60397	238.58	241.99	239.41	126.22	111.25	2
Bradi1g60440	15.31	17.58	20.95	31.23	27.79	5
Bradi1g60510	25.6	27.34	35.39	51.61	38.29	4
Bradi1g60600	73.58	71.46	66.97	27.91	40.17	2
Bradi1g60670	12.14	11.55	9.35	5.79	5.78	1
Bradi1g60720	55.44	72.57	57.27	31.82	37.78	2
Bradi1g60750	14.5	29.68	70.69	102.89	165.76	6
Bradi1g60800	596.64	516.45	471.18	305.92	278.31	1
Bradi1g60817	167.54	177.53	375.15	714.05	508.64	5
Bradi1g60846	241.84	424.75	321.9	56.89	166.71	2
Bradi1g60970	94.78	83.99	60.41	29.23	55.65	1
Bradi1g61010	114.17	132.31	100.08	44.83	37.26	2
Bradi1g61040	150.98	104.67	129.94	209.84	189.77	5
Bradi1g61110	46.35	25.61	17.44	8.5	25.28	1
Bradi1g61130	16.67	13.99	9.93	5.64	10.41	1
Bradi1g61250	170.67	142.75	87.61	34.89	63.27	1
Bradi1g61350	15.94	13.54	17.45	30.39	24.31	5
Bradi1g61540	13.72	26.11	49.48	56.88	44.73	5
Bradi1g61560	206.31	247.78	175.76	92.19	211.59	1
Bradi1g61690	196.22	267.28	340.18	407.54	546.5	6
Bradi1g61757	30.54	32.42	23.47	7	10.53	1
Bradi1g61764	17.65	15.56	10.44	7.81	7.73	1
Bradi1g61810	21.85	21.74	9.5	13.71	16.02	1
Bradi1g61850	14.91	13.15	16.44	11.39	7.99	2
Bradi1g61986	7.32	6.28	6.17	14.73	15.23	5
Bradi1g62063	21.26	14.24	12.1	5.61	9.36	1
Bradi1g62140	9.53	9.51	13.32	22.38	17.07	5
Bradi1g62170	346.17	374.48	292.62	94.31	120.61	2
Bradi1g62240	197.03	211.32	200.05	51.55	83.52	2
Bradi1g62300	182.32	192.94	310.95	834.86	796.57	5
Bradi1g62400	22.23	29.01	15.69	11.96	34.08	6
Bradi1g62410	56.31	50.52	29.9	10.1	24.33	1
Bradi1g62420	22.78	28.39	44.95	71.29	67.18	5
Bradi1g62430	18.2	8.13	11.86	22.36	12.48	4
Bradi1g62520	7.04	5.63	7.4	14.48	9.86	4
Bradi1g62720	169.52	138.25	107.03	58.3	85.69	1
Bradi1g62860	86.96	40.87	60.88	105.54	48.76	4
Bradi1g62880	153.64	206.68	165.1	122.77	91.27	2
Bradi1g62930	34.83	20.1	29.46	41.38	30.49	4
Bradi1g62940	214.7	231.57	150.73	94.29	122.65	1
Bradi1g63020	79.38	63.27	79.43	138.18	125.13	5
Bradi1g63067	7.6	12.61	15.95	11.79	9.54	3
Bradi1g63080	19.5	23.44	55.12	150.55	16.12	4
Bradi1g63100	177.13	143.88	74.7	44.98	106.69	1
Bradi1g63140	7.01	6.73	16.57	32.85	26.41	5
Bradi1g63190	27.8	24.57	16.46	9.21	14.63	1
Bradi1g63210	297.06	293.67	386.96	587.92	558.48	5
Bradi1g63270	29.27	21.55	38.04	228.81	148.57	5
Bradi1g63277	14.16	13.1	10.2	6.15	6.64	1
Bradi1g63300	91.24	60.1	34.05	14.19	31.37	1
Bradi1g63330	50.28	31.86	35.41	66.94	42.65	4
Bradi1g63433	74.22	59.42	94.39	142.08	94.81	4
Bradi1g63480	13.71	16.68	35.07	175.13	152.22	5
Bradi1g63490	154.41	137.17	103.79	39.28	63.95	1
Bradi1g63500	55.45	59.44	49.17	48.91	29.68	2
Bradi1g63560	6.74	7.52	10.28	14.92	11.81	5
Bradi1g63630	26.69	29.69	57.02	102.87	82.83	5
Bradi1g63640	51.57	29.61	51.97	151.35	107.3	5
Bradi1g63650	9.19	9.76	27.7	67.83	52.16	5
Bradi1g63700	8.61	6.44	17.75	69.6	89.87	6
Bradi1g63823	13.07	11.4	16.1	23.41	14.56	4
Bradi1g63850	24.72	22.19	31.83	20.56	8.23	3
Bradi1g64020	65.36	51.99	101.61	171.05	162.93	5
Bradi1g64050	10.08	10.68	46.33	112.94	133.2	5
Bradi1g64060	33.64	31.51	52.94	105.11	85.8	5
Bradi1g64120	484.85	630.85	717.65	248.98	318.13	2
Bradi1g64130	419.33	447.82	359.31	134.62	183.56	2
Bradi1g64180	28.41	30.13	26.85	17.24	13.94	2
Bradi1g64220	12.11	15.37	23.77	30.8	16.61	4
Bradi1g64267	448.06	503.72	377.58	139.63	201.07	2
Bradi1g64280	17.41	24.88	17.07	15.37	50.61	6
Bradi1g64290	16.06	34.74	16.22	5.35	44.47	6
Bradi1g64320	30.16	17	19.09	35.05	37.4	5
Bradi1g64370	45.46	35.59	55.57	98.1	83.4	5
Bradi1g64381	286.8	283.8	204.78	112.68	193.13	1
Bradi1g64430	189.52	149.93	126.31	89.34	111.51	1
Bradi1g64480	15.63	13.32	21.52	33.7	32.82	5
Bradi1g64520	11.34	13.18	13.91	29.56	23.85	5
Bradi1g64540	299.56	237.13	235.67	115.52	154.31	1
Bradi1g64630	36.25	18.15	41.18	118.71	64.09	4
Bradi1g64730	12.03	11.68	14.49	25.36	26.16	5
Bradi1g64740	31.06	36.3	42.27	83.12	58.94	5
Bradi1g64750	6.73	5.07	9.69	10.21	11.7	5
Bradi1g64770	27.36	27.07	22.69	10.12	7.59	2
Bradi1g64830	43.3	51.17	46.9	29.41	23.39	2
Bradi1g64850	68.51	98.99	182.57	128.97	61.3	3
Bradi1g64940	15.78	10.95	15.54	22.3	16.15	4
Bradi1g65081	11.99	11.13	17.12	22.78	15.15	4
Bradi1g65130	24.91	28.22	35.18	10.88	12.54	2
Bradi1g65157	19.18	18.99	29.16	80.99	60.86	5
Bradi1g65300	10.9	11.45	13.56	5.86	6.24	2
Bradi1g65340	23.87	27.26	28.36	12.02	9.07	2
Bradi1g65440	72.26	72.4	147.94	297.79	186.23	4
Bradi1g65467	260.06	215.03	169.41	78.76	121.41	1
Bradi1g65530	21.06	24.48	20.63	8.82	5.17	2
Bradi1g65580	846.15	1014.86	872.52	347.03	413.99	2
Bradi1g65600	44.63	26.55	24.37	9.71	15.64	1
Bradi1g65740	27.97	27.44	34.3	56.15	43.72	5
Bradi1g65750	51.85	72.13	60.11	39.46	21.31	2
Bradi1g65810	33.25	50.07	162.92	583.21	400.11	5
Bradi1g65820	153.23	148.91	104.76	356.4	421.27	6
Bradi1g65825	38.98	12.7	19.11	16.43	25.27	1
Bradi1g65841	6.97	8.8	10.99	8.32	14.23	6
Bradi1g65860	21.05	22.87	29.63	17.71	13.11	3
Bradi1g65880	82.61	112.25	103.71	45.44	47.2	2
Bradi1g65890	20.78	23.84	18.64	10.54	14.7	2
Bradi1g65900	175.11	159.28	124.61	39.85	62.72	1
Bradi1g65910	69.9	129.65	171.89	68.24	65.55	3
Bradi1g66090	75.5	52.91	37.9	17.62	36.78	1
Bradi1g66220	115.93	141.29	167.23	204.87	250.29	6
Bradi1g66250	11.84	13.92	28.07	59.01	33.65	4
Bradi1g66290	43.88	39.41	59.18	97.57	84.31	5
Bradi1g66296	94.26	86.9	61.9	23.94	35.26	1
Bradi1g66317	12.78	13.67	13.11	8.51	6.22	2
Bradi1g66350	25.88	12.65	26.69	61.91	34.64	4
Bradi1g66450	102.05	79.12	146.48	239.26	204.01	5
Bradi1g66470	6.3	6.69	11.33	12.63	14.95	6
Bradi1g66533	15.06	9.99	17.74	17.97	6.97	3
Bradi1g66590	694.22	273.16	727.13	1067.82	827.27	4
Bradi1g66677	115.8	110.03	101.54	228.64	169.88	5
Bradi1g66687	79.81	84.04	111.35	188.95	155.05	5
Bradi1g66710	86.82	94.91	51.14	29.91	125.93	1
Bradi1g66720	68.51	98.76	69.29	21.44	11.95	2
Bradi1g66731	21.65	23.08	18.86	9.88	9.99	2
Bradi1g66780	31.52	40.3	48.41	44.76	76.71	6
Bradi1g66800	10.41	6.79	6.67	15.05	11.45	4
Bradi1g66830	127.37	102.11	66.95	36.24	69.25	1
Bradi1g66980	80.66	170.17	157.27	129.17	76.78	3
Bradi1g66990	8.28	6.85	12.07	13.77	8.23	4
Bradi1g67020	870.14	805.28	673.25	297.32	490.08	1
Bradi1g67060	16.43	17.08	23.31	42.2	29.31	4
Bradi1g67110	24.11	23.38	35.74	18.07	13.86	3
Bradi1g67120	30.08	45.89	121.51	68.47	13.79	3
Bradi1g67170	122.81	145.28	102.03	24.74	37.16	2
Bradi1g67180	13.63	14.02	17.35	31.41	26.53	5
Bradi1g67240	78.57	82.43	598.6	1333.03	2069.83	6
Bradi1g67247	25.03	28.36	42.87	79.1	74.84	5
Bradi1g67260	6.25	8.36	11.4	21.88	20.27	5
Bradi1g67270	100.44	125.41	79.15	34.72	67.5	1
Bradi1g67620	51.11	47.15	25.8	5.57	14.01	1
Bradi1g67730	23.51	19.33	19.6	37.69	43.67	6
Bradi1g67760	126.46	129.08	88.82	46.99	22.41	2
Bradi1g67790	200.49	190.53	454.13	760.64	669.53	5
Bradi1g67830	21.94	44.89	31.29	5.66	10.59	2
Bradi1g67840	24.07	30.47	25.03	12.42	13.96	2
Bradi1g67870	9.91	13.84	19.5	20.21	14.64	4
Bradi1g67920	29.09	33.02	66.44	120.69	83.36	5
Bradi1g67971	31.78	31.15	28.5	19.03	15.38	2
Bradi1g67980	91.63	40.46	37.36	12.05	19.76	1
Bradi1g67990	125.76	109.56	72.55	39.93	72.83	1
Bradi1g68120	10.5	15.44	16.96	8.02	11.99	2
Bradi1g68160	91.93	74.35	63.31	41.04	57.24	1
Bradi1g68280	32.35	24.3	32.96	64.55	47.24	4
Bradi1g68330	29.68	36.59	61.42	17.2	13.76	3
Bradi1g68340	11.8	24.25	32.68	28.93	10.44	3
Bradi1g68367	16.31	15.79	16.9	12.87	8.38	2
Bradi1g68372	7.6	6.06	15.23	26.24	32.65	6
Bradi1g68430	76.77	98.02	95.37	69.53	44.24	2
Bradi1g68460	209.96	261.17	212.97	116.88	99.05	2
Bradi1g68540	84.38	59.63	51.51	41.56	60.51	1
Bradi1g68580	43.48	45.05	71.99	139.48	97.49	5
Bradi1g68680	14.78	17.98	30.4	38.3	35.7	5
Bradi1g68710	167.14	178.51	152.89	61.12	54.52	2
Bradi1g68830	10.12	9.54	11.61	21.96	12.72	4
Bradi1g68837	76.45	49.23	51.93	35.66	39.1	1
Bradi1g68970	28.49	18.74	14.14	8.66	12.51	1
Bradi1g69044	10.67	15.09	27.15	25.18	14.59	3
Bradi1g69120	13.11	15.88	19.85	7.17	5.74	2
Bradi1g69140	11.64	13.14	19.16	15.57	36.5	6
Bradi1g69160	5.39	10.58	22.31	170.07	78.42	4
Bradi1g69240	41.99	39.18	28.18	15.85	21.67	1
Bradi1g69250	33.91	51.25	49.33	21.89	25.02	2
Bradi1g69260	12.69	32.6	26.75	15.21	17.86	2
Bradi1g69340	16.96	19.29	39.27	73.66	55.36	5
Bradi1g69407	10.12	12.31	22.85	62.55	33.61	4
Bradi1g69420	100	139.22	201.87	135.54	88.73	3
Bradi1g69480	49.31	47.31	59.1	97.27	72.3	4
Bradi1g69490	6.59	5.13	9.26	16.92	10.92	4
Bradi1g69530	877.95	809.27	737.34	402.94	758.96	1
Bradi1g69550	109.31	115.08	95.47	33.24	34.32	2
Bradi1g69637	36.31	41.26	34.1	11.46	12.13	2
Bradi1g69650	206.65	203.5	155.65	46.35	76.85	1
Bradi1g69710	76.83	87.85	209.19	378.34	493.48	6
Bradi1g69740	40.28	33.08	32.14	20.77	19.13	1
Bradi1g69810	14.4	6.84	9.87	11.19	7.71	1
Bradi1g69827	23.12	22.75	16.54	11.47	15.06	1
Bradi1g69910	32.56	43.45	108.86	176.47	167.05	5
Bradi1g70008	11.64	9.61	8.47	5.34	5.6	1
Bradi1g70017	12.73	6.89	9.07	7.01	5.62	1
Bradi1g70040	7.15	8.63	13.02	18.58	12.47	4
Bradi1g70160	83.1	63.14	98.01	180.66	158.64	5
Bradi1g70290	57.5	75.79	73.69	37.16	27.86	2
Bradi1g70307	5.26	5.9	8.71	12.63	14.18	5
Bradi1g70330	56.07	39.35	34.06	22.54	29.14	1
Bradi1g70380	20.37	27.7	18	6.1	13.73	2
Bradi1g70430	49.36	43.46	54.77	97.26	92.88	5
Bradi1g70570	114.99	100.87	87.99	50.3	61.91	1
Bradi1g70650	91.71	53.35	72.9	45.78	56.95	1
Bradi1g70680	5.36	6.48	12.06	39.97	61.5	6
Bradi1g70700	10.61	16.19	20.16	29.84	42.79	6
Bradi1g70740	27.39	25.27	30.36	76.7	58.21	5
Bradi1g70810	23.79	24.74	21.68	14.78	10.96	2
Bradi1g70820	70.71	92.62	93.34	6.29	14.41	2
Bradi1g70920	41.48	50.19	65.31	281.81	106.5	4
Bradi1g70936	55.84	44.13	48.29	38.43	25.99	2
Bradi1g71160	42.81	55.11	33.76	14.29	30.59	1
Bradi1g71210	15.63	17.08	16.78	13.9	8.34	2
Bradi1g71290	11.08	12.93	9.82	7.21	6.01	2
Bradi1g71300	38.76	29.86	42.82	69.97	42.73	4
Bradi1g71310	133.09	160.19	109.55	54.28	83.86	1
Bradi1g71330	22.45	25.66	48.35	56.72	58.73	5
Bradi1g71360	118.29	138.88	113.7	159.81	333.15	6
Bradi1g71370	48.94	82.41	49.17	22.49	32.01	2
Bradi1g71373	20.81	38.94	27.18	50.3	38.88	5
Bradi1g71420	57.9	44.38	38.56	13.84	21.64	1
Bradi1g71425	94.44	87.51	65.84	27.99	44.08	1
Bradi1g71465	5.63	10.59	14.21	5.85	6.99	3
Bradi1g71500	21.51	35.33	30.83	5.23	7.83	2
Bradi1g71510	95.57	129.05	117.18	62.81	73.45	2
Bradi1g71540	18.24	32.21	207.79	617.08	673.01	5
Bradi1g71667	140.09	300.37	175.98	56.94	57.76	2
Bradi1g71810	101.63	141.35	190.52	282.12	195.3	4
Bradi1g71820	9.4	11.46	13.39	20.54	23.99	6
Bradi1g71890	85.97	93.69	70.81	40.31	79.83	1
Bradi1g71920	11.34	15.73	24.93	86.08	111.8	6
Bradi1g71930	7.09	8.91	16.58	31.96	22.86	5
Bradi1g72007	17.88	19.66	21.87	31.11	41.71	6
Bradi1g72430	153.98	181.74	201.83	115.76	86.69	2
Bradi1g72449	39.45	43.67	63.71	374.81	300.87	5
Bradi1g72457	8.26	14.83	19.72	9.23	7.3	3
Bradi1g72510	73.84	122.26	87.05	54.15	60.79	2
Bradi1g72560	166.73	167.65	160.73	85.18	79.94	2
Bradi1g72590	14.4	20.11	25.64	110.26	113.65	5
Bradi1g72660	48.17	42.99	67.1	29.49	26.58	3
Bradi1g72740	72.3	80.8	122.78	131.04	163.37	6
Bradi1g72780	95.06	76.87	61.56	19.77	39.61	1
Bradi1g72790	338.65	295.14	237.7	76.79	127.85	1
Bradi1g72850	5.01	7.31	12.46	14.89	11.89	5
Bradi1g72875	73.76	72.39	53.13	24.53	38.32	1
Bradi1g72910	57.88	69.02	58.81	28.74	35.36	2
Bradi1g72940	11.72	6.97	12.89	36.88	12.13	4
Bradi1g72950	6	5.47	15.66	31.6	27.96	5
Bradi1g72963	15.67	17.2	13.93	24.07	29.3	6
Bradi1g73200	58.12	59.35	29.5	7.38	21.1	1
Bradi1g73310	53.33	63.7	101.63	73.69	44.96	3
Bradi1g73670	15.11	14.55	17.7	30.54	22.41	4
Bradi1g73700	28.97	20.22	18.54	13.21	16.18	1
Bradi1g73770	750.27	858.39	637.79	395.89	542.22	1
Bradi1g73830	20.36	29.03	53.54	173.16	105.3	5
Bradi1g73890	14.67	14.92	13.99	7.88	6.24	2
Bradi1g74030	28.04	24.31	21.23	7.72	11.32	1
Bradi1g74060	151.25	105.38	115.75	73.59	79.86	1
Bradi1g74180	211.82	166.48	140.67	101.43	130.02	1
Bradi1g74185	15.43	10.92	8.63	6.34	7.34	1
Bradi1g74300	34.11	16.32	17.26	11.6	19.17	1
Bradi1g74420	52.7	47.33	44.35	20.94	20.11	2
Bradi1g74480	83.41	75.17	103.93	169.68	126.36	4
Bradi1g74570	138.83	125.85	83.3	29.66	51.66	1
Bradi1g74590	131.77	105.1	277.23	485.75	571.17	5
Bradi1g74680	14.55	13.1	24.44	34.6	34.38	5
Bradi1g74760	9.38	8.04	12.1	14.85	23.41	6
Bradi1g74790	8.45	7.94	8.55	19.5	24.68	6
Bradi1g74810	12.53	12.35	15.79	38.8	36.7	5
Bradi1g74850	85.68	70.35	52.03	29.28	51.89	1
Bradi1g74862	60	87.09	77.83	37.96	43.85	2
Bradi1g74870	21.98	35.85	29.74	37.19	59.85	6
Bradi1g74900	5.83	7.07	12.93	45.76	53.02	5
Bradi1g75140	19.32	22.31	30.7	69.67	51.67	5
Bradi1g75290	126.51	87.21	138.8	67.09	66.93	2
Bradi1g75350	10.74	16.45	20.32	18.96	38.63	6
Bradi1g75590	31.39	35.14	53.68	98.31	77.97	5
Bradi1g75610	31.93	74.07	46.16	14.17	71.59	2
Bradi1g75670	446.54	896.79	768.43	420	532.63	2
Bradi1g75740	29.56	26.72	45.04	16.74	5.36	3
Bradi1g75820	67.07	87.4	128.46	235.78	261.04	5
Bradi1g75960	147.23	129	211.57	578.46	574.87	5
Bradi1g76040	41.51	33.85	27.23	15.66	23.87	1
Bradi1g76140	29.48	37.17	26.34	12.58	15.9	2
Bradi1g76177	40.64	38.04	94.53	284.11	192.71	5
Bradi1g76190	9.46	8.86	15.33	29.68	16.2	4
Bradi1g76227	26.75	31.09	27.92	53.6	53.9	5
Bradi1g76280	28.52	27.4	58.37	127.71	173.35	6
Bradi1g76290	42.44	26.12	16.63	10.98	19.56	1
Bradi1g76330	1526.96	2192.38	1052.69	382.31	1427.98	1
Bradi1g76340	158.52	268.08	317.59	249.32	201.92	3
Bradi1g76387	11.03	20.42	14.73	14.06	9.99	2
Bradi1g76430	10.19	9.28	13.33	28.74	27.61	5
Bradi1g76460	32.48	28.12	53.89	97.36	105.9	5
Bradi1g76465	40.03	73.85	54.85	46.38	21.5	2
Bradi1g76470	2497.43	2789.79	1621.89	1218.15	2127.39	1
Bradi1g76550	131.05	149.41	105.05	45.31	96.43	1
Bradi1g76600	32.58	38.61	25.28	12.06	15.82	2
Bradi1g76760	41.11	37.86	50.62	152.32	115.69	5
Bradi1g76787	60.19	50.53	34.18	10.64	20.06	1
Bradi1g76800	86.87	93.1	420.12	854.84	844.75	5
Bradi1g76870	13.04	11.83	8.85	5.66	6.83	1
Bradi1g76880	89.51	73.3	65.16	20.95	33.53	1
Bradi1g76920	5.14	5.81	5.86	10.45	7.34	4
Bradi1g77040	91.81	80.49	235.66	346.48	436.46	6
Bradi1g77047	240.72	212.31	144.47	55.57	94.57	1
Bradi1g77060	118.14	100.52	73.47	18.68	43.41	1
Bradi1g77100	99.8	86.1	56.91	21.71	48.32	1
Bradi1g77200	13.93	20.98	14.3	11.04	8	2
Bradi1g77340	9.01	5.61	8.83	11.23	7.71	4
Bradi1g77350	53.23	56.18	46.05	17.69	25.5	2
Bradi1g77380	362.66	375.91	278.08	182.96	273.87	1
Bradi1g77400	37.65	31.41	16.62	5.83	13.62	1
Bradi1g77430	41.42	30.08	16.82	16.14	23.05	1
Bradi1g77450	14.44	19.02	19.94	61.39	54.85	5
Bradi1g77460	87.63	113.52	154.98	251.08	210.15	5
Bradi1g77470	39.91	24.63	33.57	50.1	35.03	4
Bradi1g77570	13.7	12.16	18.4	25.54	26.94	5
Bradi1g77710	26.69	42.16	42.25	8.8	16.16	2
Bradi1g77780	13.21	6.78	9.29	13.68	8.32	4
Bradi1g77850	29.22	21	32.82	60.03	52.32	5
Bradi1g77867	117.24	135.51	73.73	13.14	60.36	1
Bradi1g77920	35.17	48.61	65.51	82.74	86.26	5
Bradi1g77940	44.33	51.04	29.97	7.9	25.43	1
Bradi1g77950	165.19	152.96	133.28	61.37	100.15	1
Bradi1g78160	36.69	39.24	26.28	18.41	21.59	1
Bradi1g78180	117.23	101.65	80.07	44.74	68.9	1
Bradi1g78220	123.15	132.87	240.86	387.49	278.66	4
Bradi1g78246	24.82	26.45	29.52	55.95	105.38	6
Bradi1g78420	52.2	44.66	51.07	81.27	98.75	6
Bradi1g78610	19.45	11.23	19.03	23.65	15.89	4
Bradi1g78620	14.32	14.06	19.35	28.24	26.19	5
Bradi1g78660	264.57	199.58	162.42	88.27	140.35	1
Bradi1g78680	5.3	5.1	7.69	11.36	7.9	4
Bradi1g78710	110.21	187.19	160.07	31.84	37.1	2
Bradi2g00220	79.13	92.49	81.42	27.09	14.46	2
Bradi2g00247	6.68	7.9	9.02	14.33	12.73	5
Bradi2g00270	23.97	19.97	16.17	8.51	15.82	1
Bradi2g00280	15.05	18.38	37.13	122.02	112.76	5
Bradi2g00310	23.06	22.67	26.8	62.57	45.68	5
Bradi2g00650	295.14	262.8	196.89	116.68	180.39	1
Bradi2g00740	46.46	34.42	43.07	72.25	25.04	4
Bradi2g00772	16.16	18.42	24.96	44.89	36.82	5
Bradi2g00881	41.66	36.77	31.55	9.07	5.77	2
Bradi2g00890	47.88	43.49	59.24	97.87	83.61	5
Bradi2g01030	8.02	7.66	9.65	16.14	20.61	6
Bradi2g01102	11.26	12.36	14.13	6.47	8.17	2
Bradi2g01104	57.18	61.29	131.96	175.46	197.11	5
Bradi2g01106	9.96	10.22	17.28	29.47	40.4	6
Bradi2g01217	7.98	8.36	20.99	63.07	53.98	5
Bradi2g01310	73.95	92.75	144.99	262.66	296.36	5
Bradi2g01320	134.4	146.24	179.2	321.64	315.91	5
Bradi2g01350	88.95	86.15	103.1	153.26	186.09	6
Bradi2g01387	16.54	14.37	42.89	75.47	74.93	5
Bradi2g01420	6.19	8.95	10.15	9.29	16.08	6
Bradi2g01440	177.49	149.33	179.36	352.34	273.69	5
Bradi2g01450	98.58	111.67	106.78	65	49.53	2
Bradi2g01504	114.84	98.02	68.56	33.87	50.82	1
Bradi2g01511	28.76	33.79	53.1	125.72	113.21	5
Bradi2g01520	143.34	134.06	130.22	70.5	95.15	1
Bradi2g01530	6.62	5.69	9.61	11.99	15.87	6
Bradi2g01540	48.73	47.11	66.8	94.71	77.08	5
Bradi2g01610	256.9	220.15	190.11	117.07	195.49	1
Bradi2g01827	34.4	34.79	45.48	69.78	76.47	5
Bradi2g01890	66.19	51.67	38.77	13.72	26.43	1
Bradi2g01937	7.53	11.46	21.33	32.53	34.56	5
Bradi2g01980	6.83	5.9	8.79	11.37	12.52	5
Bradi2g02080	12.04	16.78	15.9	6.12	5.04	2
Bradi2g02110	28.19	23.14	24.74	51.09	40.39	5
Bradi2g02160	17.76	18.22	24.8	10.78	15.4	2
Bradi2g02200	18.85	14.84	11.89	6.32	6.25	1
Bradi2g02310	28.62	39.12	89.51	317.53	422.87	6
Bradi2g02350	36.31	44.93	48.16	53.37	126.35	6
Bradi2g02426	47.85	44.5	67.96	92.94	78.13	5
Bradi2g02432	13.11	10.39	18.65	28.99	22.59	5
Bradi2g02477	9.28	15.47	14.25	22.71	23.92	5
Bradi2g02510	19.22	25.98	39.78	102.95	69.59	5
Bradi2g02720	35.63	36.56	74.36	53.68	32.07	3
Bradi2g02740	72.71	71.86	62.49	32.04	41.88	1
Bradi2g02770	164.03	146.25	118.74	49.98	77.75	1
Bradi2g02800	39.65	26.49	30.05	19.67	16.35	1
Bradi2g02822	136.15	162.02	233.36	263.49	274.74	5
Bradi2g02890	85.81	38.98	37.34	18.12	35.54	1
Bradi2g02930	85.18	74.94	53.4	12.75	27.21	1
Bradi2g03061	79.93	65.09	57.07	33.49	45.16	1
Bradi2g03290	12.31	12.88	28.16	67.83	37.31	4
Bradi2g03340	34.3	28.12	42.58	71.4	60.9	5
Bradi2g03350	369.69	286.17	249.16	154.75	199.05	1
Bradi2g03357	12.21	13.9	24.1	14.76	8.65	3
Bradi2g03400	46.86	46.92	38.67	17.92	15.38	2
Bradi2g03480	11.09	8.87	11.84	18.58	17.48	5
Bradi2g03530	35.51	37.12	67.08	90.61	70.67	5
Bradi2g03680	185.25	184.47	148.32	60.09	90.7	1
Bradi2g03694	161.62	200.29	160.16	46.63	87.55	2
Bradi2g03713	110.27	106.99	78.54	22.3	35.75	1
Bradi2g03717	212.54	240.61	176.26	61.45	138.77	1
Bradi2g03920	8.55	7.49	11.58	13.4	21.41	6
Bradi2g03970	68.59	73.68	63.36	23.16	34.8	2
Bradi2g04000	9.3	7.62	12.34	17.75	14.4	5
Bradi2g04010	16.89	16.52	15.42	36.05	42.27	6
Bradi2g04070	14.6	15.46	17.6	31.65	20.54	4
Bradi2g04170	22.13	21.06	26.16	50.7	34.63	4
Bradi2g04180	64.26	89.08	89.04	178.89	134.03	5
Bradi2g04420	77.9	67.27	56.54	32.43	36.6	1
Bradi2g04430	24.1	29.37	26.18	31.79	49.62	6
Bradi2g04497	7.02	7.8	12.89	28.98	40.53	6
Bradi2g04510	14.9	23.62	27.66	8.24	7.53	2
Bradi2g04530	103.83	114.85	98.01	48.09	69.01	2
Bradi2g04577	26.59	38.76	167.97	378.38	327.99	5
Bradi2g04670	15.84	26.71	18.53	59.84	46.31	5
Bradi2g04700	38.2	34.18	213.07	752.96	701.9	5
Bradi2g04720	15.15	18.03	74.17	354.56	384.83	5
Bradi2g04760	5.45	5.24	11.79	34.99	33.56	5
Bradi2g04990	8.22	10.34	16.43	41.88	28.71	5
Bradi2g05050	112.3	75.97	41.48	16.27	86.46	1
Bradi2g05070	94.62	141.43	79.44	16.43	34.07	2
Bradi2g05090	15.28	11.83	11.19	6.91	8.24	1
Bradi2g05130	110.54	79.6	73.72	43.49	53.24	1
Bradi2g05140	18.78	23.61	18.76	5.98	8.76	2
Bradi2g05226	109.29	176.75	387.31	334.15	121.07	3
Bradi2g05270	12.15	8.76	7.38	25.12	23.39	5
Bradi2g05330	42.15	44.26	53.62	94.75	66.99	4
Bradi2g05357	9.06	7.82	10.6	18.47	10.27	4
Bradi2g05390	118.89	90.23	71.97	47.34	59.38	1
Bradi2g05520	23.59	19.61	49.56	63.67	38.5	4
Bradi2g05590	48.5	78.93	112.82	174.02	162.29	5
Bradi2g05611	14.52	9.81	16.79	33.06	36.89	5
Bradi2g05690	61.41	59	49.24	30.58	31.87	1
Bradi2g05700	27.24	33.7	35.56	23.01	15.74	2
Bradi2g05720	77.37	71.52	201.16	326.89	263.98	5
Bradi2g05750	68.32	119.05	93.69	16.38	33.1	2
Bradi2g05760	38.1	54.15	43.01	15.14	29.28	2
Bradi2g05770	38.16	44.71	38.97	18.39	21.79	2
Bradi2g05816	83.4	64.37	51.02	33.14	48.68	1
Bradi2g05850	12.9	13.29	12.52	44.98	15.19	4
Bradi2g05880	31.93	61.39	74.79	43.53	72.28	6
Bradi2g05927	59.07	70.07	57.88	15.25	11.85	2
Bradi2g05980	29.34	40.48	24.91	14.71	20.64	2
Bradi2g06000	103.21	89.05	72.26	42.53	58.48	1
Bradi2g06080	268.71	285.06	242.45	67.05	104.39	2
Bradi2g06111	70.15	59.66	35.15	5.39	32.22	1
Bradi2g06370	15.25	22.85	30.34	15.29	8.69	3
Bradi2g06400	24.71	29.99	36.63	62.94	59.34	5
Bradi2g06450	25.6	18.98	17.25	8.37	9.5	1
Bradi2g06520	465.8	537.48	376.84	93.93	201.47	2
Bradi2g06590	32.15	34.24	21.34	9.88	12.09	1
Bradi2g06650	14.44	17.53	25.8	34.07	33.14	5
Bradi2g06730	381.37	380.5	284.1	174.25	385.76	1
Bradi2g06830	29.09	35.27	34.06	27.86	16.04	2
Bradi2g06900	52.29	60.53	78.68	163.42	158.99	5
Bradi2g06950	18.61	18.06	53.69	119.01	129.66	5
Bradi2g07050	9.65	11.28	13.73	17.23	20.29	6
Bradi2g07076	98.3	100.09	72.92	45.44	66.7	1
Bradi2g07090	13.88	16.04	32.37	53.36	20.48	4
Bradi2g07160	19.14	29.27	16.06	29.32	58.44	6
Bradi2g07180	5.97	6.61	9.08	10.14	18.39	6
Bradi2g07250	13.57	5.43	11.49	17.66	12.45	4
Bradi2g07266	86.5	73.56	50.58	18.53	34.01	1
Bradi2g07290	32.94	20.49	24.57	86.06	35.4	4
Bradi2g07293	35.15	8.32	14.95	92.89	29.56	4
Bradi2g07303	12.5	10.9	10.02	5.72	5.44	1
Bradi2g07550	46.22	63.17	30.01	112.26	105.46	5
Bradi2g07560	25.39	30.68	39.68	58.34	36.19	4
Bradi2g07577	5.78	5.9	7.58	16.6	11.99	5
Bradi2g07630	21.25	14.96	9.92	5.68	8.24	1
Bradi2g07660	8.2	8.96	18.81	41.44	28.06	5
Bradi2g07790	9	10.3	13.4	18.67	16.08	5
Bradi2g07870	9.24	10.08	12.15	21.41	17.86	5
Bradi2g07970	9.35	7.85	13.88	27	22.32	5
Bradi2g08030	134.09	135.72	82.91	32.05	68.02	1
Bradi2g08100	158.64	133.42	85.79	24.86	100.16	1
Bradi2g08140	9.66	9.12	11.7	20.53	19.7	5
Bradi2g08170	9.77	11.19	8.38	5.57	7.11	1
Bradi2g08340	740.46	775.55	600.5	241.56	452.78	1
Bradi2g08350	39.4	42.52	46.62	30.63	20.54	2
Bradi2g08470	9.22	5.82	8.47	11.18	12.89	6
Bradi2g08500	50.06	53.8	62.34	106.24	87.04	5
Bradi2g08510	5.4	5.65	6.1	15.85	10.05	4
Bradi2g08600	6.76	5.26	8.89	11.23	11.32	5
Bradi2g08620	56.53	67.63	162.58	286.61	314.52	5
Bradi2g08701	26.18	51.83	97.76	190.79	188.94	5
Bradi2g08790	61.35	59.46	55.49	22.49	10.16	2
Bradi2g08810	17.77	12.01	13.45	8.62	9.21	1
Bradi2g08910	29.53	25.44	22.37	10.54	11.68	1
Bradi2g08937	47.64	47.82	71.63	115.91	94.67	5
Bradi2g09130	60.62	51.55	66.34	92.71	112.52	6
Bradi2g09145	26.72	25.51	112.1	476.94	305.94	5
Bradi2g09187	33.57	48.85	36.29	16.63	13.12	2
Bradi2g09195	18.2	25.81	20.07	8.83	6.58	2
Bradi2g09200	191.4	202.13	126.34	46.62	91.65	1
Bradi2g09407	15.3	17.15	29.99	53.25	34.63	4
Bradi2g09427	16.42	20.92	23.77	55.18	38.99	5
Bradi2g09530	33.34	39.02	77.2	236.12	134.29	4
Bradi2g09580	23.73	23.8	23.9	6.27	7.62	2
Bradi2g09720	48.63	55.95	27.04	10.46	40.24	1
Bradi2g09760	63.92	71.98	122.72	219.09	138.08	4
Bradi2g09790	49.25	29.65	28.47	23.2	27.97	1
Bradi2g09860	44.27	26.57	39.55	61.73	34.11	4
Bradi2g09880	23.06	18.9	30.16	42.29	38.21	5
Bradi2g09890	6.38	6.95	12.7	16.01	13.4	5
Bradi2g09900	7.5	10.25	28.27	48.77	40.54	5
Bradi2g09930	8.07	5.25	14.92	22.88	17.89	5
Bradi2g10040	165.6	132.19	103.29	61.05	74.78	1
Bradi2g10060	9.18	7.01	15.81	24.67	24.82	5
Bradi2g10080	19.04	22.35	27.64	44.17	44.88	5
Bradi2g10100	27.07	22.82	32.64	49.43	45.48	5
Bradi2g10110	9.08	10.47	82.79	218.77	239.58	5
Bradi2g10240	28.64	35.05	58.97	48.48	22.77	3
Bradi2g10278	86.49	58.93	49.24	31.41	45.92	1
Bradi2g10302	6.45	14.4	15.05	7.74	5.99	3
Bradi2g10530	43.89	38.21	61.51	91.47	91.39	5
Bradi2g10740	136.24	128.3	91.31	23.67	44.47	1
Bradi2g10770	1343.88	1239.97	784.85	269.06	388.63	1
Bradi2g10790	78.59	62.71	102.54	197.26	167.34	5
Bradi2g10810	240.61	311.27	317.4	112.19	155.49	2
Bradi2g10960	20.34	21.91	19.4	7.89	7.47	2
Bradi2g10970	191.78	201.93	181.61	72.59	48.35	2
Bradi2g11005	9.22	13.88	6.92	9.92	9.4	2
Bradi2g11070	6.54	6.33	6.05	7.99	14.12	6
Bradi2g11080	114.12	171.91	111.56	27.69	37.54	2
Bradi2g11107	179.63	139.76	129.89	74.87	119.19	1
Bradi2g11170	13.92	26.3	56.97	107.34	105.04	5
Bradi2g11210	44.04	37.08	55.73	144.97	72.66	4
Bradi2g11240	35.25	40.02	75.02	89.85	57.16	4
Bradi2g11350	19.62	22.06	30.42	84.16	91.3	5
Bradi2g11550	609.43	623.44	751.61	539.63	372.2	3
Bradi2g11676	22.81	33.97	24.46	13.13	19.52	2
Bradi2g11740	18.72	23.27	84.8	185.44	192.35	5
Bradi2g11790	87.94	85.47	104.61	207.23	161.84	5
Bradi2g11821	5.02	7.65	17.28	49.8	70.03	6
Bradi2g11900	20.07	16.75	23.92	87.36	65.82	5
Bradi2g11940	150.4	196.69	213.43	383.43	423.24	5
Bradi2g11950	16.89	19.75	24.46	35.26	29.46	5
Bradi2g11990	24.73	17.65	22.44	38.16	33.72	5
Bradi2g12020	38.21	44.1	33.01	13.27	18.22	2
Bradi2g12047	76.36	89.14	63.46	24.9	36.19	2
Bradi2g12067	361.84	335.36	254.73	135.54	222.5	1
Bradi2g12090	40.45	32.54	46.07	70.45	57.22	5
Bradi2g12105	15.72	29.96	23.26	13.81	5.82	2
Bradi2g12140	69.99	72.79	45	25.61	40.85	1
Bradi2g12150	111.76	166.27	210.22	233.34	184.3	4
Bradi2g12300	106.09	110.42	79.37	36	56.98	1
Bradi2g12310	173.51	172.75	91.95	78.75	105.83	1
Bradi2g12390	5.56	6.7	11.74	26.25	29.59	5
Bradi2g12427	108.33	54.46	58.29	306.26	123.47	4
Bradi2g12600	30.08	34.18	26.21	9.74	13.92	2
Bradi2g12637	9.36	9.12	14.29	23.7	18.6	5
Bradi2g12650	13.71	10.43	13.08	20.9	12.26	4
Bradi2g12680	28.09	27.98	40.12	78.92	57.47	5
Bradi2g12710	58.09	55.77	50.55	39.9	28.97	2
Bradi2g12780	149.73	130.47	104.99	58.63	78.48	1
Bradi2g12790	237.95	249.26	228.08	97.01	104.85	2
Bradi2g12830	18.25	10.21	14.97	21.51	24.29	6
Bradi2g12880	118.65	79.69	103.55	498.56	422	5
Bradi2g12900	12.72	14.43	63.39	168.08	124.77	5
Bradi2g12910	9.86	10.04	21.36	33.94	23.98	4
Bradi2g13010	37.17	51.94	74.2	176	166.74	5
Bradi2g13020	31.12	43.43	62.98	93.45	158.06	6
Bradi2g13087	11.17	7.93	6.79	7.47	13.69	6
Bradi2g13110	40.41	49.17	47.5	84.75	214.12	6
Bradi2g13150	13.52	12.75	18.02	29.09	23.43	5
Bradi2g13170	77.45	64.62	130.12	238.35	206.27	5
Bradi2g13210	61.77	51.27	38.84	24.47	31.37	1
Bradi2g13280	20.2	28.75	44.35	48.58	92.3	6
Bradi2g13320	73.51	96.84	73.16	48.29	61.89	2
Bradi2g13337	33.39	24.32	34.71	56.26	37.51	4
Bradi2g13360	24.8	24.52	57.63	97.82	81.41	5
Bradi2g13470	58.43	52.75	81.73	173.71	286.44	6
Bradi2g13600	19.95	28.23	55.94	129.5	222.88	6
Bradi2g13610	38.32	77.06	79.03	27.32	49.72	2
Bradi2g13640	29.87	26.01	19.59	13.38	19.02	1
Bradi2g13660	150.11	128.41	114.53	63.14	81.79	1
Bradi2g13820	12.57	10.7	12.88	34.99	21.17	4
Bradi2g13856	13.77	8.07	9.76	7.22	6.85	1
Bradi2g14220	208.79	338.02	372.51	181.09	196.33	2
Bradi2g14250	42.91	48.27	60.12	162.53	162	5
Bradi2g14380	20.17	19.74	15.64	6.69	10.81	1
Bradi2g14391	66.62	61.04	44.79	12.87	29.4	1
Bradi2g14460	291.9	290.78	231.87	118.65	150.64	1
Bradi2g14490	6.86	7.15	14.52	20.89	19.96	5
Bradi2g14520	29.59	21.13	18.61	14.59	18.38	1
Bradi2g14567	23.36	26.79	27.35	10.28	10.66	2
Bradi2g14670	21.52	17.1	15.8	10.52	13.35	1
Bradi2g14720	80.37	60.79	45.07	19.62	36.82	1
Bradi2g14750	29.46	17.19	13.07	5.39	11.52	1
Bradi2g14790	81.92	104.7	61.61	16.1	52.47	1
Bradi2g14900	46.6	32.28	48.73	64.67	63.5	5
Bradi2g14960	102.96	154.01	145.32	95.5	72.21	2
Bradi2g14970	28.19	36.24	74.26	71.77	46.99	4
Bradi2g15307	175.65	280.08	165.41	69.53	149.89	2
Bradi2g15317	96.73	136.23	91.81	48.97	62.85	2
Bradi2g15340	16.41	10.93	19.83	36.48	35.03	5
Bradi2g15410	47.33	54.67	60.22	219.43	172.95	5
Bradi2g15520	15.08	14.07	28.73	115.1	75.88	5
Bradi2g15630	1265.35	1339.05	901.55	325.02	757.19	1
Bradi2g15700	47.95	33.22	27.3	17.84	19.89	1
Bradi2g15820	12.48	11.73	17.43	24.99	21.38	5
Bradi2g15870	51.13	49.67	38.94	14.6	20.12	1
Bradi2g15872	21.63	19.84	15.65	6.46	8.64	1
Bradi2g15877	18.5	26.64	33.3	88.3	149.92	6
Bradi2g15890	75.35	53	60.33	36.95	33.55	1
Bradi2g16005	21.96	23.5	16.05	6.5	15.91	1
Bradi2g16050	10.55	8.48	24.18	36.07	23.46	4
Bradi2g16070	64.86	77.6	80.91	49.57	39.59	2
Bradi2g16130	35.95	20.73	29.03	47.01	27.42	4
Bradi2g16290	1254.16	3075.63	3492.65	244.91	160.29	2
Bradi2g16300	63.42	62.91	65.69	40.45	27.63	2
Bradi2g16337	211.79	589.52	442.09	156.62	185.81	2
Bradi2g16350	53.02	43.76	28.64	9.21	17.44	1
Bradi2g16396	17.13	14.72	13.32	7.45	9.35	1
Bradi2g16402	24.02	16.4	17.37	10.24	7.85	1
Bradi2g16511	26.88	30.89	23.65	10.55	14.33	2
Bradi2g16560	407.86	523.13	429.59	136.31	99.6	2
Bradi2g16570	64.66	76.21	57.11	12	7.34	2
Bradi2g16610	62.27	82.29	72.66	35.22	32.44	2
Bradi2g16660	25.92	12.43	18.07	17.99	29.97	6
Bradi2g16680	23.95	40.89	15.93	17.69	28.42	1
Bradi2g16780	9.61	9.91	15.39	28	18.12	4
Bradi2g16810	634.38	740.9	466.45	97.16	137.57	2
Bradi2g16887	170.09	221.87	124.25	32.65	91.98	1
Bradi2g17067	52.29	62.67	54.16	18.66	13.87	2
Bradi2g17170	6.87	5.63	8.37	33.45	29.9	5
Bradi2g17200	26.42	42.95	18.65	10.74	26.2	1
Bradi2g17230	12.01	13.34	23.39	28.37	18.42	4
Bradi2g17380	8.21	8.55	9.59	12.22	5.76	4
Bradi2g17390	127.11	87.35	100.04	96.66	58.29	1
Bradi2g17507	184.1	86.54	134.42	39.31	53.35	1
Bradi2g17600	14.89	25.62	24.92	39.91	47.12	6
Bradi2g17610	9.19	5.64	15.73	31.65	27.5	5
Bradi2g17620	15.87	7.63	13.89	16.34	14.97	4
Bradi2g17630	7.58	9.86	10.96	21.09	18.33	5
Bradi2g17660	267.5	295.07	260.32	93.73	157.76	2
Bradi2g17680	1064.27	1111.79	1251.12	828.16	513.73	2
Bradi2g17990	12.54	11.85	18.15	43.83	24.1	4
Bradi2g18060	13.16	10.64	16.17	26.83	20.95	5
Bradi2g18070	5.99	9.44	13.24	10.16	8.11	3
Bradi2g18150	121.61	74.57	104.97	150.42	127.43	4
Bradi2g18210	134.62	120.03	86.68	52.14	83.68	1
Bradi2g18260	20.54	11.4	14.24	17.64	9.78	4
Bradi2g18300	18.56	21.89	65.69	101.36	126.52	5
Bradi2g18510	22.35	17.92	24.28	35.11	42.06	6
Bradi2g18530	13.67	24.41	123.23	170.97	171.76	5
Bradi2g18550	89.85	78.55	108.23	211.29	224.5	5
Bradi2g18810	112.7	118.16	81.66	42.77	70.2	1
Bradi2g18980	7.76	9.84	24.24	66.14	74.92	5
Bradi2g19010	377.79	120.26	353.08	33.8	61.97	1
Bradi2g19050	7.13	7.22	11.16	16.3	21	6
Bradi2g19090	129.81	138.71	245.58	361.33	291.95	5
Bradi2g19177	22.41	27.47	31.52	30.26	45.1	6
Bradi2g19260	130.8	83.28	64.56	36.26	58.13	1
Bradi2g19280	15.58	21	19.18	11.17	8.41	2
Bradi2g19297	97.07	97.69	85.46	41.74	109.46	1
Bradi2g19380	14.44	14.32	48.4	115.24	105.55	5
Bradi2g19450	49.92	64.51	45.67	27.14	19.92	2
Bradi2g19560	27.9	16.22	25.55	33.25	19.28	4
Bradi2g19780	7.52	10.3	12.87	14.19	24.61	6
Bradi2g20020	7.18	6.85	19.1	63.83	34.31	4
Bradi2g20040	8.22	14.62	9.51	6.71	15.47	6
Bradi2g20110	85.87	106.25	58.45	15.91	42.47	1
Bradi2g20141	9.31	10.88	10.54	24.01	11.72	4
Bradi2g20230	24.96	20.77	20.43	12.14	10.27	1
Bradi2g20250	15.44	10.02	7.58	6.97	8.16	1
Bradi2g20400	5.51	5.97	26.16	86.98	77.53	5
Bradi2g20447	96.01	173	133.85	103.89	79.34	2
Bradi2g20550	130.67	165.5	122.59	318.39	252.89	5
Bradi2g20687	11.4	11.56	13.89	17.67	24.31	6
Bradi2g20790	24.24	16.73	11.44	6.14	7.92	1
Bradi2g21030	17.06	15.73	11.49	9.09	7.78	1
Bradi2g21040	14.21	16.82	21.43	39.49	30.78	5
Bradi2g21060	19.05	25.7	35.29	91.21	98.02	5
Bradi2g21120	1383.95	1314.44	816.34	341.84	574.81	1
Bradi2g21130	7.11	5.34	9.05	12.02	10.25	5
Bradi2g21142	11.17	9.71	10.18	17.28	38.59	6
Bradi2g21180	5.48	5.47	24.19	39.42	40.15	5
Bradi2g21185	41.78	41.63	54.47	263.61	85.68	4
Bradi2g21186	14.04	13.63	15.57	78.26	21.99	4
Bradi2g21300	58.98	65.23	105.97	136.7	133.94	5
Bradi2g21340	207.55	227.52	218.08	92.6	46.26	2
Bradi2g21360	6.12	5.5	17.59	38.23	33.83	5
Bradi2g21407	88.67	131.15	111.95	58.23	50.07	2
Bradi2g21500	106.47	107.62	76.55	29.41	53.46	1
Bradi2g21760	55.77	50.67	60.21	110.46	90.28	5
Bradi2g21820	11.36	8.1	12.6	22.68	18.35	5
Bradi2g21860	25.45	29.8	43.3	71.64	71.36	5
Bradi2g21910	43.21	42.89	36.99	9.24	19.32	1
Bradi2g21990	80.5	90.26	205.31	402.77	281.72	5
Bradi2g22140	133.41	168.9	184.03	305.23	247.27	5
Bradi2g22170	24.48	32.18	32.14	24.87	15.03	2
Bradi2g22210	89.56	79.62	51.22	17.8	41.07	1
Bradi2g22320	5.13	8.79	9.27	20.45	50.08	6
Bradi2g22400	26.68	39.78	51.4	10.57	10.94	2
Bradi2g22410	6.69	8.5	9.46	18.05	13.62	5
Bradi2g22420	54.77	50.72	81.37	128.96	107.64	5
Bradi2g22490	45.07	48.8	63.48	132.18	84.67	4
Bradi2g22610	7.8	5.78	13.99	40.52	27.01	5
Bradi2g22640	17.1	16.52	18.22	39.76	37.9	5
Bradi2g22670	12.44	9.93	40.47	57.96	55.84	5
Bradi2g22680	73.38	68.26	53.32	27.02	41.76	1
Bradi2g22770	6.16	5.2	9.83	16.32	12.95	5
Bradi2g23070	5.67	6.26	10.12	18.2	12.31	4
Bradi2g23126	30.32	27.83	21.43	14.61	17.17	1
Bradi2g23200	18.04	20.23	17.9	7.61	11.98	2
Bradi2g23220	75.87	48.48	38.82	28.88	39.06	1
Bradi2g23341	17.62	19.42	12.45	5.43	6.03	1
Bradi2g23460	51.21	64.41	66.61	21.32	12.46	2
Bradi2g23507	94.76	81.94	104.99	182.7	130.07	4
Bradi2g23520	15.49	18.56	20.74	93.28	50.94	4
Bradi2g23540	17.25	15.06	49.47	86.01	28.43	4
Bradi2g23570	10.9	8.78	18.41	50.23	20.27	4
Bradi2g23580	21.96	39.98	31.14	16.54	18.41	2
Bradi2g23650	21.06	25.71	26.43	54.31	40.06	5
Bradi2g23690	18.14	19.95	43.85	66.87	181.01	6
Bradi2g23710	22.72	32.29	20.81	12.53	12.88	2
Bradi2g23740	49.8	75.89	169.68	151.03	144.37	5
Bradi2g23750	196.65	390.92	610.09	579.37	273.58	3
Bradi2g23790	44.32	47.83	58.47	105.96	77.9	5
Bradi2g23870	17.73	41.08	39.66	37.96	26.2	3
Bradi2g23931	19.21	14.81	26.11	99.07	67.28	5
Bradi2g24010	41.36	54.13	42.95	22.02	18.56	2
Bradi2g24020	5.51	6.31	7.79	13.14	9.83	5
Bradi2g24050	25.9	29.86	52.9	120.77	95.14	5
Bradi2g24070	86.42	75.49	108.07	180.01	227.3	6
Bradi2g24210	195.21	207.93	166.19	68.62	87.81	2
Bradi2g24240	6.88	6.1	15.38	14.43	10.53	4
Bradi2g24327	21.91	19.58	52.29	61.88	45.49	4
Bradi2g24420	26.03	34.98	40.29	14.55	13.03	2
Bradi2g24440	28.84	24.74	45.25	95.03	58.68	4
Bradi2g24450	99.62	115.59	140.21	71.93	54.59	2
Bradi2g24737	59.82	86.85	60.66	25.61	22.77	2
Bradi2g24790	267.29	280.56	451.87	665.41	563.61	5
Bradi2g24987	20.41	27.21	49.43	39.88	67.03	6
Bradi2g25030	96.48	87.44	96.2	179	156.46	5
Bradi2g25130	109.26	101.44	76.92	35.89	60.38	1
Bradi2g25250	38.08	32.08	51.5	70.92	27.42	4
Bradi2g25310	25.82	44.03	33.91	9.91	6.64	2
Bradi2g25320	55.71	59.71	82.49	247.87	199.02	5
Bradi2g25327	26.57	24.93	38.22	61.39	56.24	5
Bradi2g25350	46.56	45.6	59.23	183.42	129.51	5
Bradi2g25400	33.47	28.12	41.2	91.54	65.51	5
Bradi2g25410	39.67	32.21	21.1	7.61	14.04	1
Bradi2g25450	34.54	35.71	69.49	174.68	147.37	5
Bradi2g25470	126.41	245.17	203.96	325.36	409.58	6
Bradi2g25527	44.94	33.34	43.28	46.96	86.74	6
Bradi2g25550	197.02	129.58	67.62	54.69	87.11	1
Bradi2g25570	76.87	109.84	66.15	36.02	58.57	2
Bradi2g25613	26.6	12.79	11.49	10.33	17.24	1
Bradi2g25640	68.16	78.32	45.94	23.83	43.14	1
Bradi2g25646	105.21	95.61	79.46	42.64	57.19	1
Bradi2g25710	10.69	10.57	16.11	22.45	14.5	4
Bradi2g25745	668.24	757.23	557.16	366.45	1335.11	6
Bradi2g25800	126.34	96.49	79.38	50.97	69.38	1
Bradi2g25820	158.49	150.36	114.96	66.34	99.44	1
Bradi2g25830	20.98	19.54	15.03	8.98	8.66	1
Bradi2g25887	61.93	52.28	54.59	110.07	112.14	5
Bradi2g25910	174.42	152.79	116.05	38.45	63.68	1
Bradi2g25930	12.88	10.99	15.97	25.35	18.8	4
Bradi2g25990	25.72	24.1	20.7	12.63	17.57	1
Bradi2g26240	100.27	83.23	41.76	34.86	44.79	1
Bradi2g26280	32.46	35.5	15.99	14.9	18.77	1
Bradi2g26440	103.07	103.55	79.21	47.6	51.25	1
Bradi2g26467	14.12	16.46	24.51	39.66	41.77	5
Bradi2g26480	34.62	37.81	63.9	116.96	98.42	5
Bradi2g26607	76.49	74.89	68.87	32.27	26.02	2
Bradi2g26650	119.39	117.37	77.23	32.05	56.38	1
Bradi2g26760	17.31	15.57	20.78	26.5	42.87	6
Bradi2g26770	6.5	6.42	7.72	10.11	16.08	6
Bradi2g26870	106.27	97.57	65.47	33.85	61.13	1
Bradi2g26940	512.32	478.26	366.14	139.04	314.65	1
Bradi2g27030	53.82	63.11	29.29	21.69	40.16	1
Bradi2g27050	6.11	6.97	8.88	29.34	40.16	6
Bradi2g27130	9.91	13.76	5.44	5.81	7.03	1
Bradi2g27180	6.42	8.38	11.45	27.83	27.1	5
Bradi2g27280	85.84	136.79	210.2	186.3	160.69	3
Bradi2g27436	8.18	11.41	10.2	6.22	5.1	2
Bradi2g27680	7.07	8.84	9.14	10.58	17.46	6
Bradi2g27700	5.85	5.27	9.1	12.49	12.08	5
Bradi2g27770	21.79	20.59	51.22	231.07	446.78	6
Bradi2g27810	23.65	23.94	14.86	8.83	17.49	1
Bradi2g27870	61.35	65.05	105.78	204.75	125.85	4
Bradi2g27914	8.47	16.32	13.29	5.12	6.7	2
Bradi2g27950	14.35	14.28	12.41	6.62	7.59	2
Bradi2g27977	6.65	7.67	11.64	18.59	14.28	5
Bradi2g27987	20.05	24.84	30.28	13.25	11.38	2
Bradi2g28460	189.41	173.55	150.46	78.92	94.59	1
Bradi2g29960	16.6	16.72	38.14	86.17	51.49	4
Bradi2g30370	77.81	70.37	57.29	21.1	37.41	1
Bradi2g30400	501.21	527.03	377.88	85.82	147	1
Bradi2g30490	62.87	72.34	52.48	32.62	32.75	2
Bradi2g30560	644.49	410.15	320.7	257.48	345.3	1
Bradi2g30824	11.08	12.38	7.78	5.13	5.88	1
Bradi2g31130	13.13	12.51	35.5	131.4	77.57	5
Bradi2g31270	26.22	23.02	31.7	47.64	42.27	5
Bradi2g31480	16.16	22.08	38.27	33.63	28.27	3
Bradi2g31510	94.9	121.12	237.6	264.84	369.87	6
Bradi2g31550	45.8	42.01	58.13	86.16	68	4
Bradi2g31560	139.28	134.07	102.08	48.24	68.64	1
Bradi2g31660	95.26	89.48	78.82	36.29	48.44	1
Bradi2g31690	220.72	164.21	262.6	422.58	323.65	4
Bradi2g31770	30.73	44.86	31.44	14.66	14.6	2
Bradi2g31800	118.98	70.25	128.88	314.73	116.93	4
Bradi2g31900	16.16	14.99	13.2	33.95	19.83	4
Bradi2g31937	42.49	39.92	27	6.53	19.84	1
Bradi2g31990	39.72	45.98	49.13	104.38	61.27	4
Bradi2g32250	14.19	12.11	22.81	31.1	15.78	4
Bradi2g32277	9.74	9.24	15.43	27.19	19.66	5
Bradi2g32900	25.57	30.63	18.72	6.39	29.38	1
Bradi2g32950	8.24	9.78	11.69	7.8	18.97	6
Bradi2g33070	93.94	93.89	68.11	32.15	61.87	1
Bradi2g33110	19.59	28.3	19.29	33.19	38.85	6
Bradi2g33270	80.92	120.62	115	19.51	32.5	2
Bradi2g33317	21.97	37.43	78.6	50.25	23.29	3
Bradi2g33360	51.75	44.49	59.11	94.96	80.71	5
Bradi2g33380	9.11	8.77	19.31	60.94	50.28	5
Bradi2g33417	6.03	11.22	14.4	8.84	6.71	3
Bradi2g33450	225.16	311.37	606.09	1565.82	1468.71	5
Bradi2g33500	435.63	527.45	429.19	159.74	250.29	2
Bradi2g33620	78.69	60	42.74	28.69	37.92	1
Bradi2g33960	26.53	22.03	31.85	45.43	44.91	5
Bradi2g33977	52.84	52.44	105.65	107	133.95	6
Bradi2g34072	8.83	6.18	10.65	12.69	23.45	6
Bradi2g34102	8.37	5.43	8.03	11.96	5.09	4
Bradi2g34240	675.4	783.64	688.03	320.76	243.21	2
Bradi2g34250	199.7	213.25	183.6	28.46	41.64	2
Bradi2g34310	233.77	252.88	254.66	97.61	136.1	2
Bradi2g34450	76.58	97.64	107.66	145.81	154.55	5
Bradi2g34560	31.24	27.1	38.21	47.61	54.32	6
Bradi2g34580	676.97	732.08	555.46	308.19	481.28	1
Bradi2g34610	67.45	66.21	94.03	157.72	127.83	5
Bradi2g34700	10.06	7.88	9.39	18.36	9.49	4
Bradi2g34740	51.05	44.21	35.59	19.54	30.52	1
Bradi2g34770	70.2	59.03	76.35	120.75	116.88	5
Bradi2g34790	47.83	56.13	57.83	35.07	22.74	2
Bradi2g34800	88.4	83.71	131.33	192.59	160.42	5
Bradi2g34910	93.26	86.18	151.19	216.78	156.19	4
Bradi2g34950	133.65	111.17	139.44	223.04	190	5
Bradi2g34980	7.21	9.61	14	11.65	6.45	3
Bradi2g35150	11.23	14.55	17.14	29.05	24.08	5
Bradi2g35450	117.62	106.78	109.94	45.43	84.78	1
Bradi2g35467	11.86	11.55	8.96	5.36	5.09	1
Bradi2g35850	77.29	80.64	279.72	554.95	586.28	5
Bradi2g35860	251.75	200.1	529.94	798.46	914.08	5
Bradi2g36130	107.57	87.68	64	23.58	41.91	1
Bradi2g36480	529.42	730.07	494.8	187.23	343.66	2
Bradi2g36760	23.71	18.21	27.43	37.49	33.62	5
Bradi2g36880	30.34	37.03	78.17	176.2	174.99	5
Bradi2g36910	120.91	130.62	175.85	256.3	243	5
Bradi2g36980	41.09	49.13	86.34	262.9	175.68	5
Bradi2g37000	22.76	35.36	40.54	31.07	15.2	3
Bradi2g37100	41.85	37.61	58.22	82.11	75.85	5
Bradi2g37150	98.73	87.47	98.57	137.3	208.69	6
Bradi2g37180	22.95	30.48	53.26	27.51	18.95	3
Bradi2g37240	195.69	195.73	169.7	96.33	127.86	1
Bradi2g37310	72.44	95.24	56.37	31.36	32.17	2
Bradi2g37340	12.42	23.65	19.77	9.43	6.4	2
Bradi2g37450	38.03	37.28	66.91	122.79	85.06	4
Bradi2g37460	40.26	40.86	63.45	105.29	72.03	4
Bradi2g37525	7.24	6.05	9.28	13.32	13.09	5
Bradi2g37540	11.41	12.06	16.59	23.11	16.97	4
Bradi2g37570	98.11	103.7	249.02	503.29	331.84	5
Bradi2g37690	155.47	128.3	142.83	378.43	249.48	4
Bradi2g37720	42.78	46.6	44.41	28.84	18.35	2
Bradi2g37750	8.42	12.82	11.48	9.6	6.13	2
Bradi2g37760	56.14	47.87	34.1	27	39.59	1
Bradi2g37780	52.97	52.3	39.71	20.94	24.87	1
Bradi2g37800	257.65	155.94	216.6	127.23	121.86	1
Bradi2g37830	24.48	28.46	28.88	10.78	14.87	2
Bradi2g37865	13.11	15.71	10.28	6.6	8.14	1
Bradi2g37970	55.25	78.29	74.58	37.55	38.2	2
Bradi2g38200	10.49	10.78	28.14	127.06	160.7	6
Bradi2g38210	8.33	5.99	6.46	12.01	14.64	6
Bradi2g38237	78.16	81.38	66.26	31.67	42.99	1
Bradi2g38247	380.95	388.64	429.51	501.37	870.6	6
Bradi2g38270	18.61	13.13	29.42	14.2	14.15	3
Bradi2g38290	9.56	7.68	15.85	27.13	18.91	4
Bradi2g38380	74.37	65.56	112	166.36	109.89	4
Bradi2g38470	30.17	32.62	80.05	65.81	30.85	3
Bradi2g38640	23.51	20.88	30.74	57.75	48.9	5
Bradi2g38750	263.99	273.2	290.87	103.51	196.28	2
Bradi2g39150	11.81	21.55	10.7	20.53	24.24	6
Bradi2g39190	132.89	121.71	90.22	32.77	70.33	1
Bradi2g39200	88.89	55.25	41.95	39.63	41.26	1
Bradi2g39207	37.77	30.98	29.68	17.02	19.17	1
Bradi2g39220	25.72	21.67	34.83	75.61	93.32	6
Bradi2g39290	65.76	57.22	65.04	21.96	9.11	2
Bradi2g39361	91.69	69.15	48.84	29.98	45.48	1
Bradi2g39410	10.78	7.45	11.9	16.59	12.93	4
Bradi2g39537	17.99	22.21	21.09	9.87	12.77	2
Bradi2g39740	157.12	128.01	81.43	22.88	49.87	1
Bradi2g39760	54.83	55.91	79.79	135.05	118.14	5
Bradi2g39950	367.47	274.79	232.09	146.89	186.43	1
Bradi2g40040	160.41	150.48	112.7	33.32	47.17	1
Bradi2g40060	53.69	64.79	144.45	274.19	311.02	5
Bradi2g40480	28.23	24.38	39.3	87.32	62.51	5
Bradi2g40490	24.66	22.58	33.39	26.01	15.94	3
Bradi2g40507	47.74	36.93	28.71	13.86	18.24	1
Bradi2g40537	13.26	6.58	6.89	10.72	24.4	6
Bradi2g40870	355.36	351.53	464.46	1199.42	1023	5
Bradi2g40950	218.66	202.04	166.74	95.4	130.17	1
Bradi2g41070	26.75	25.16	26.06	28.13	131.98	6
Bradi2g41100	31.95	22.76	55.72	108.33	122.69	5
Bradi2g41110	23.41	13.74	41.67	88.39	87.25	5
Bradi2g41210	35.98	25.83	20.34	10.49	16.46	1
Bradi2g41260	13.63	13.59	11.78	6.45	7.13	2
Bradi2g41270	119.06	292.23	364.25	144.98	132.98	3
Bradi2g41300	41	42.1	51.55	82.26	77.35	5
Bradi2g41370	37.38	29.23	36.43	69.73	49.73	4
Bradi2g41490	33.94	57.53	232.96	445.91	540.52	5
Bradi2g41500	9.74	13.65	24.09	28.47	24.93	5
Bradi2g41560	86.92	75.92	54.45	12.82	29.25	1
Bradi2g41590	61.91	88.42	166.76	117.53	19.62	3
Bradi2g41630	221.47	247.71	210.75	100.47	130.66	2
Bradi2g41670	19.56	26.79	69.35	202.57	234.5	5
Bradi2g41880	17.27	15.72	24.46	36.68	60.4	6
Bradi2g41890	108.33	109.9	65.51	12.46	27.75	1
Bradi2g42023	7.05	8.73	8.38	20.86	36.44	6
Bradi2g42030	26.46	27.06	34.47	51.59	58.76	6
Bradi2g42040	156.84	176.92	97.19	19.49	65.14	1
Bradi2g42220	67.91	62.49	46.04	26.63	42.23	1
Bradi2g42260	7.37	9.64	18.78	90.04	158.07	6
Bradi2g42300	115.39	101.98	62.61	27.74	55.64	1
Bradi2g42380	6.78	6.2	34.88	115.89	68.29	5
Bradi2g42740	24.24	29.03	26.24	21.05	12.97	2
Bradi2g42870	171.61	139.29	101.81	26.23	47.31	1
Bradi2g42890	5.15	5.79	8.84	18.75	12.15	4
Bradi2g42932	24.85	21.45	32.77	48.42	51.26	5
Bradi2g43056	40	32.49	76.15	139.22	190.93	6
Bradi2g43062	7.38	6.25	10.08	14.79	27.76	6
Bradi2g43120	19.87	14.64	24.64	29.77	426.88	6
Bradi2g43150	160.54	198.84	491.09	1076.88	595.02	4
Bradi2g43330	35.25	74.91	76.88	66.42	39.4	3
Bradi2g43437	34.36	36.59	30.85	15.13	20.43	2
Bradi2g43640	32.97	44.18	49.13	25.52	13.79	2
Bradi2g43680	109.5	102.39	92.78	46.29	47.3	2
Bradi2g43710	179.86	142.47	109.43	33.07	68.74	1
Bradi2g43750	30.55	27.79	17.54	8.46	13.81	1
Bradi2g43820	23.72	29.39	23.04	10.19	9.4	2
Bradi2g43830	161.86	171.97	120.72	79.3	99.6	1
Bradi2g43900	83.48	70.97	57.59	27.98	39.64	1
Bradi2g43917	68.25	81.93	117.11	150.49	126.66	5
Bradi2g43980	5.9	8.14	20.19	39.46	34.41	5
Bradi2g44010	28.58	31.98	44.18	66.07	37.29	4
Bradi2g44030	204.4	159.3	230.6	363.45	303.9	5
Bradi2g44040	40.6	44.07	41.84	19.24	14.43	2
Bradi2g44140	179.46	219.83	265.03	393.29	318.64	5
Bradi2g44150	27.87	28.75	54.17	85.97	65.58	5
Bradi2g44170	70.5	85.09	60.93	37.03	53.65	1
Bradi2g44180	146.18	128.42	240.9	498.36	440.99	5
Bradi2g44190	114.77	102.57	185.47	317.23	317.11	5
Bradi2g44270	100.31	75.53	164.62	256.86	255.79	5
Bradi2g44320	22.2	21.2	66.41	187.52	115.97	5
Bradi2g44360	39.53	32.39	52.29	172.35	144.88	5
Bradi2g44440	173.67	160.99	113.2	38.56	66.07	1
Bradi2g44800	10.17	12.2	12.24	25.87	17.38	4
Bradi2g44856	3994.14	6506.48	4285.52	1432.38	1237.96	2
Bradi2g44936	25.73	28.65	50.37	96.18	89.15	5
Bradi2g44950	39.51	50.54	42.58	32.86	22.92	2
Bradi2g45100	256.06	299.18	257.75	125.4	237.33	1
Bradi2g45140	43.63	33	79.88	148.58	263.28	6
Bradi2g45143	62.33	50.11	156.65	49.44	20.08	3
Bradi2g45147	18.55	16.1	12.83	5.93	9.29	1
Bradi2g45160	11.38	16.39	9.51	5.37	8.64	2
Bradi2g45220	12.67	12.35	40.24	80.93	72.05	5
Bradi2g45320	16.33	19.37	17.68	8.28	5.69	2
Bradi2g45350	40.7	64.06	46.07	32.18	23.2	2
Bradi2g45390	9.55	9.78	12.17	16.79	27.92	6
Bradi2g45420	234.32	190.99	343.41	856.02	625.13	5
Bradi2g45450	463.55	225.1	441.32	77.84	145.59	1
Bradi2g45490	14.87	18.19	12.86	6.6	7.41	2
Bradi2g45610	14.19	13.04	16.77	23.61	26.8	6
Bradi2g45670	21.18	25.45	20.74	14.29	11.8	2
Bradi2g45730	582.18	554.46	466.15	134.43	230.98	1
Bradi2g45757	40.83	39.77	26.43	10.18	17.05	1
Bradi2g45830	59.91	72.59	47.36	21.93	29.54	2
Bradi2g45880	42.07	38.84	54.04	109.32	88.34	5
Bradi2g45900	6.34	6.75	10.17	12.19	19.22	6
Bradi2g45927	7.43	6.47	8.71	13.36	11.54	5
Bradi2g45970	116.67	127.37	88.81	29.59	64.37	1
Bradi2g46093	24.45	36.78	25.59	36.51	87.61	6
Bradi2g46180	68.5	95.75	113.91	56.93	61.06	3
Bradi2g46240	45.3	47.1	66.93	267.57	161.82	5
Bradi2g46250	16.62	17.16	17.92	40.77	15.72	4
Bradi2g46260	20.84	15.92	22.86	34.41	31.35	5
Bradi2g46306	126.36	127.23	205.42	163.5	58.9	3
Bradi2g46320	10.39	9.52	17.51	22.13	22.64	5
Bradi2g46345	13.41	12.64	21.08	33.52	36.96	5
Bradi2g46350	16.61	15.84	21.18	59.82	32.3	4
Bradi2g46360	155.16	125.64	94.32	65.27	89.81	1
Bradi2g46370	28.32	25.74	58.87	155.12	122.51	5
Bradi2g46450	47.21	29.54	22.05	9.09	19.35	1
Bradi2g46520	166.3	148.82	106.1	38.1	76.96	1
Bradi2g46630	17.8	16.64	18.16	11.85	7.13	2
Bradi2g46690	189.26	225.69	187.78	61.84	92.04	2
Bradi2g46750	10.3	16.85	31.01	30.56	66.79	6
Bradi2g46810	5.54	8.22	5.4	5.48	12.96	6
Bradi2g46910	8.98	10.4	15.53	23.63	19.72	5
Bradi2g46930	6.08	6.2	10.53	13.94	9.73	4
Bradi2g46957	274.36	141.3	184.44	96.62	136.62	1
Bradi2g47000	15.71	18.56	37.33	47.48	50.33	5
Bradi2g47050	6.47	7.57	12.81	19.76	17.15	5
Bradi2g47060	7.58	8.81	20.57	66.77	48.04	5
Bradi2g47110	8.15	8.23	8.21	13.35	16.61	6
Bradi2g47130	116.61	77.92	57.75	23.13	49.42	1
Bradi2g47191	14.94	20.94	9.5	7.69	9.96	1
Bradi2g47210	8.89	14.9	18.74	86.88	115.68	6
Bradi2g47220	14.95	16.6	39.24	110.39	80.31	5
Bradi2g47240	97.55	63.27	62.57	33.57	35.64	1
Bradi2g47290	74.45	139.8	169.01	113.76	81.88	3
Bradi2g47300	11.8	14.5	16.74	36.99	23.74	4
Bradi2g47310	93.31	135.97	62.04	17.72	41.52	2
Bradi2g47330	15.04	19.49	18.47	11.77	8.17	2
Bradi2g47337	8.43	10.83	14.59	18.43	18.55	5
Bradi2g47400	9.65	10.74	12.63	13.88	27.5	6
Bradi2g47410	97.82	125.37	266.56	517.72	529.37	5
Bradi2g47530	161.26	176.4	154.76	71.43	114.53	2
Bradi2g47540	292.29	512.09	260.16	16.56	80.52	2
Bradi2g47610	169.17	219.95	149.55	98.08	178.45	1
Bradi2g47660	9.26	6.23	14.93	84.23	33.25	4
Bradi2g47720	48.2	38.51	34.53	17.74	23.04	1
Bradi2g47747	38.25	39.49	62.96	247.42	101.51	4
Bradi2g47860	46.11	61.46	93.38	141.8	114.95	5
Bradi2g47880	14.06	20.02	37.16	47.09	44.77	5
Bradi2g47910	10.76	11.27	16.45	26.56	18.91	4
Bradi2g47970	71.18	87.68	42.02	10.62	26.73	1
Bradi2g48010	5854.09	8184.57	4440.83	1350.09	3857.26	1
Bradi2g48030	34.26	44.97	26.23	11.63	27.23	1
Bradi2g48140	28.12	31.65	23.25	11.21	21.03	1
Bradi2g48210	15.57	19.02	15.72	9.76	7.2	2
Bradi2g48267	28.36	48.59	27.47	22.67	17.94	2
Bradi2g48340	198.25	239.85	214.44	113.75	117.5	2
Bradi2g48367	148.42	135.79	109.28	40.19	75.46	1
Bradi2g48410	51.34	56.24	39.65	82.04	94.99	6
Bradi2g48450	252.7	275.02	162.11	76.73	108.43	1
Bradi2g48590	8.27	15.21	129.77	184.48	301.19	6
Bradi2g48657	163.24	183.33	110.02	49.59	101.18	1
Bradi2g48740	14.07	18.65	37.71	16.03	12.55	3
Bradi2g48810	15.35	16.51	11.33	5.71	6.4	1
Bradi2g48840	8.92	9.06	14.82	8.55	5.05	3
Bradi2g48850	54.02	46.03	53.36	164.21	59.03	4
Bradi2g48880	5.05	6.11	8.82	19.4	14.9	5
Bradi2g48890	188.62	274.77	280.57	95.72	118.33	2
Bradi2g48920	69.27	72.31	88.96	43.07	39.32	2
Bradi2g48960	107.56	97.37	75.47	38.83	48.8	1
Bradi2g49057	75.79	97.23	111.42	111.21	234.33	6
Bradi2g49067	6.71	7.94	30.35	62.2	109.54	6
Bradi2g49110	9.77	11.92	18.77	33.27	19.28	4
Bradi2g49245	9.29	10.38	12.62	24.21	20.55	5
Bradi2g49310	88.67	71.37	57.54	38.24	48.22	1
Bradi2g49320	9.83	5.52	9.98	93.99	61.17	5
Bradi2g49387	15.19	19.02	36.65	127.22	104.55	5
Bradi2g49447	16.49	24.58	77.98	240.15	270.23	5
Bradi2g49460	56.98	40.33	34.18	25.5	39.71	1
Bradi2g49520	28.49	25.46	21.45	13.85	17.45	1
Bradi2g49560	40.04	32.49	26.81	18.76	17.36	1
Bradi2g49660	22.12	11.08	12.67	8.4	17.03	1
Bradi2g49690	44.01	28.22	22.02	13.89	16.96	1
Bradi2g49740	33.77	30.82	41.39	63.12	80.57	6
Bradi2g49800	22.86	24.55	37.49	95.41	66.78	5
Bradi2g49850	186.62	151.49	122.35	39.05	82.91	1
Bradi2g49870	26.21	17	37.11	84.62	39.97	4
Bradi2g49900	34.08	27.13	47.62	66.94	40.29	4
Bradi2g49906	45.25	45.38	87.96	125.24	81.1	4
Bradi2g49912	223	282.32	259.54	142.26	97.71	2
Bradi2g50010	64.63	64.57	94.95	188.83	193.82	5
Bradi2g50120	19.53	17.86	15.06	13.6	9.34	1
Bradi2g50237	31.13	25.24	35.02	64.5	47.98	4
Bradi2g50250	9.87	12.4	9.82	6.01	6.83	2
Bradi2g50330	36.44	33.36	24.74	17.12	21.58	1
Bradi2g50390	103.69	124.74	93.42	49.57	71.97	2
Bradi2g50410	33.03	37.59	29.16	15.96	15.09	2
Bradi2g50440	5.43	11.79	17.58	10.38	6.95	3
Bradi2g50520	6.79	9.6	10.95	14.09	18.74	6
Bradi2g50526	170.61	208.55	158.59	73.92	111.33	2
Bradi2g50540	13.53	12.73	14.99	27.42	16.88	4
Bradi2g50620	58.44	76.53	42.35	8.35	24.28	2
Bradi2g50730	46.28	51.63	90.39	153.76	149.34	5
Bradi2g50810	144.43	150.77	116.23	74.61	100.69	1
Bradi2g50850	20.61	19.45	41.23	71.88	21.94	4
Bradi2g51010	21.43	21.14	29.94	68.9	55.29	5
Bradi2g51030	85.88	81.89	104.25	195.49	159.69	5
[truncated: 2,116 more rows]

## Sheet: DataS3
Data S3 Dynamically expressed genes in Bd3-1 after inoculation with R. solani
The dynamically expressed genes (DYGs) of B. distachyon accession Bd3-1 during R. solani infection were divided into 6 clusters based on k-means clustering of their Z-score-transformed time-series expression levels.
RPM value and assigned cluster of each DYG were presented.
Gene id	RPM values					DYG Clusters
	0 hpi	4 hpi	8 hpi	16 hpi	24 hpi
Bradi1g00560	94.38	79.12	79.79	34.5	37.1	2
Bradi1g00700	342.06	378.53	532.03	770.95	514.54	4
Bradi1g00730	25.89	23.77	23.24	46.41	58.11	6
Bradi1g00750	80.98	73.59	53.74	25.29	60.08	1
Bradi1g00940	398.04	421.71	306.77	63.21	234.24	1
Bradi1g00970	22.7	19.5	39.12	145.37	83.93	5
Bradi1g00980	53.24	81.15	96.65	148.37	52.64	4
Bradi1g01021	24.65	15.29	12.09	5.39	21.51	1
Bradi1g01310	22.63	16.06	17.72	10.63	9.58	2
Bradi1g01363	17.36	16.65	11.86	6.97	9.98	1
Bradi1g01460	5.25	7.07	6.45	13.72	7.9	4
Bradi1g01500	32.92	27.2	29.34	70.91	46.22	5
Bradi1g01660	121.73	107.37	155.86	178.68	86.03	4
Bradi1g01750	54.8	67.82	116.05	130.62	113.38	5
Bradi1g01820	11.02	9.18	9.38	7.6	5.05	2
Bradi1g01840	67.92	73.11	77.93	142.72	72.77	4
Bradi1g01880	170.49	190.93	150.82	44.01	117.89	2
Bradi1g01936	37.15	35.32	38.61	82.23	48.52	4
Bradi1g02030	95.13	100.92	63.43	12.77	57.06	1
Bradi1g02080	29.98	35.37	26	12.07	26.83	1
Bradi1g02150	60.34	67.76	49.21	10.64	31.41	2
Bradi1g02400	68.87	68.72	47.88	33.39	45.81	1
Bradi1g02440	108.2	213.61	317.32	291.2	251.23	3
Bradi1g02450	86.26	89.11	66.18	35.66	70.26	1
Bradi1g02550	108.06	112.83	62.41	8.49	47.86	1
Bradi1g02560	9.27	16.81	26.7	41.75	29.41	5
Bradi1g02570	23.41	29.54	52.56	54.87	19	3
Bradi1g02680	69.42	68.97	54	19.24	38.32	2
Bradi1g02710	17	18.17	21.93	46.72	35.75	5
Bradi1g02810	51.45	41.04	46.69	87.92	65.88	5
Bradi1g03050	11.92	17.14	28.19	47.86	17.59	4
Bradi1g03110	16.96	15.31	19.35	53.31	41.41	5
Bradi1g03120	10.9	12.77	18.82	34.59	20.38	4
Bradi1g03180	547.07	496.27	377.05	243.67	492.05	1
Bradi1g03220	99.01	100.49	81.27	21.96	50.26	2
Bradi1g03340	149.34	140.92	82.03	42.26	122.91	1
Bradi1g03367	26.36	30.26	40.34	64.46	49.57	5
Bradi1g03400	34.39	28.49	19.2	12.38	27.86	1
Bradi1g03510	52.63	187.11	194.31	176.81	152.02	3
Bradi1g03560	23.23	19.91	31.74	41.03	25.62	4
Bradi1g03610	26.67	25.39	20.96	10.53	17.65	1
Bradi1g03686	34.06	42.23	44.51	20.04	49.83	1
Bradi1g03760	7.84	12.06	17.87	66.86	97.99	6
Bradi1g03827	13.79	18.96	26.53	32.5	36.34	6
Bradi1g03840	148.97	118.77	76.98	26.66	46.89	2
Bradi1g03850	32.68	25.15	19.57	11.38	25.19	1
Bradi1g03910	133.55	139.8	96.71	31.1	130.92	1
Bradi1g04130	134.63	123.83	88.48	22.26	79.31	1
Bradi1g04150	63.79	89.62	260.47	93.86	122.45	3
Bradi1g04300	198.46	184.49	143.91	58.21	114.61	1
Bradi1g04310	21.19	18.98	28.32	37.98	25.72	4
Bradi1g04440	48.07	50.78	66.83	120.91	88.83	5
Bradi1g04597	35.73	34.51	36.94	73.4	45.23	4
Bradi1g04620	155.63	211.02	151.01	53.01	116.71	2
Bradi1g04700	1320.2	1602.59	1315.53	274.44	461.73	2
Bradi1g04750	26.04	25.86	24.22	9.92	7.94	2
Bradi1g04780	22.78	21.25	43.62	31.75	9.77	3
Bradi1g04810	228.64	233.39	159.14	57.37	152.15	1
Bradi1g04840	13.69	16.52	27.81	41.86	23.07	4
Bradi1g04907	10.36	13.18	30.55	39.99	37.98	5
Bradi1g04957	10.49	14.46	15.18	40.87	27.59	5
Bradi1g05180	24.9	22.88	25.86	41.08	12.97	4
Bradi1g05206	9.1	10.42	13.28	24.37	16.56	5
Bradi1g05240	149.22	136.66	93.41	43.38	104.65	1
Bradi1g05330	48.18	55.76	40.17	33.07	26.68	2
Bradi1g05480	30.21	66.04	39.12	80.27	34.55	4
Bradi1g05550	27.06	17.27	16.78	9.55	15.99	1
Bradi1g05620	11.31	13.9	13.65	5.46	6.62	2
Bradi1g05707	14.26	10.09	6.69	7.77	6.79	1
Bradi1g05870	10.68	10.72	15.27	28.03	12.08	4
Bradi1g06030	153.86	123.68	128.7	67.5	129.15	1
Bradi1g06050	5.79	7.53	15.93	23.64	33.47	6
Bradi1g06160	114.75	173.99	143.1	64.3	147.62	1
Bradi1g06280	27.81	27.09	19.86	8.08	24.07	1
Bradi1g06290	87.25	91.31	85.55	44.92	53.64	2
Bradi1g06300	75.95	125.22	250.77	293.27	362.4	6
Bradi1g06360	17.32	18.01	28.44	48.76	33.32	5
Bradi1g06372	6.4	18.76	68.47	32.62	67.55	6
Bradi1g06420	41.31	31.94	22.75	13.75	14.5	2
Bradi1g06425	229.09	230.15	158.81	63.76	199.6	1
Bradi1g06430	2153.98	2194.94	1353.89	627.37	1685.06	1
Bradi1g06440	14.52	16.36	19.2	29.27	25.87	5
Bradi1g06451	133.92	73.3	60.26	44.73	53.56	1
Bradi1g06540	56.63	46.76	54.82	104.36	84.39	5
Bradi1g06560	63.99	58.43	53.26	22.72	20.18	2
Bradi1g06670	108.65	131.65	115.34	51.63	58.97	2
Bradi1g06700	33.97	36.49	39.82	17.3	19.1	2
Bradi1g06750	62.38	54.22	37.65	16.08	37.14	1
Bradi1g06772	91.38	79.54	61.37	33.16	49.66	1
Bradi1g06890	413.41	403.7	191.54	47.24	224.89	1
Bradi1g06900	15.19	17.5	26.7	59.03	34.09	5
Bradi1g06904	6	16.56	90.59	121.08	57.2	4
Bradi1g07060	31.13	26.21	20.29	11.92	17.05	1
Bradi1g07120	71.77	90.84	43.01	8.78	53.64	1
Bradi1g07133	31.75	34	23.69	6.28	13.96	2
Bradi1g07140	168.3	190.46	141.58	50.8	112.22	2
Bradi1g07170	1479.45	1500.23	1020.51	446.29	1145.4	1
Bradi1g07200	98.2	92.84	145.39	315.78	202.92	5
Bradi1g07220	18.37	25.11	18	16.58	9.22	2
Bradi1g07277	104.99	103.85	151.1	122.96	208.8	6
Bradi1g07370	79.23	74.51	56.69	17.41	44.94	1
Bradi1g07400	78.1	54.16	78.11	167.56	94.1	4
Bradi1g07480	7.25	11.96	19.31	26.53	32.62	6
Bradi1g07495	34.86	22.94	89.39	57.39	25.44	3
Bradi1g07530	196.29	170.83	73.88	13.39	91.96	1
Bradi1g07550	32.92	37.82	51.28	101.86	37.92	4
Bradi1g07560	71.55	80.97	55.31	20.93	51.39	1
Bradi1g07650	27.69	36.12	49.3	144.28	71.39	5
Bradi1g07660	25.42	20.39	74.25	29.86	58.73	3
Bradi1g07840	13.27	19.42	17.74	32.3	22.22	5
Bradi1g07870	42.31	64.78	124.46	72.26	207.72	6
Bradi1g07880	5.08	6.39	8.98	10.89	8.83	5
Bradi1g07930	76.6	91.27	132.43	188.33	140.02	5
Bradi1g07960	55.51	72.29	83.89	119.72	53.12	4
Bradi1g07980	102.52	96.39	65.31	25.16	67.94	1
Bradi1g08070	148.35	147.14	262.92	175.2	131.23	3
Bradi1g08106	6.73	12.07	19.12	27.62	27.24	5
Bradi1g08120	682.2	588.08	1004.9	1204.38	1015.3	5
Bradi1g08190	40.37	108.86	107.04	87.91	103.18	3
Bradi1g08210	9.39	9.29	11.53	5.73	6.04	2
Bradi1g08270	8.55	9.57	17.85	25.42	16.4	4
Bradi1g08280	82.52	77.58	57.52	84.63	124.02	6
Bradi1g08301	32.92	26.01	34.2	59.51	38.13	4
Bradi1g08310	267.12	183.88	197.37	96.7	97.74	2
Bradi1g08357	29.66	45.03	27.93	8.75	44.77	1
Bradi1g08421	262.75	257.66	246.92	125.11	133.07	2
Bradi1g08480	330.15	233.48	190.57	107.97	151.53	1
Bradi1g08718	37.56	35.8	21.07	14.92	32.55	1
Bradi1g08907	170.35	246.56	160.61	36.88	135.46	1
Bradi1g09000	23.35	25.24	32.66	18.01	12.19	2
Bradi1g09030	94.36	145.2	193.17	273.37	174.74	4
Bradi1g09170	34.32	37.29	51.24	51.79	68.9	6
Bradi1g09177	6.35	13.17	30.13	77.01	144.77	6
Bradi1g09240	125.98	37.08	70.33	113.87	99.6	5
Bradi1g09300	3686.01	3982.77	2731.18	1005.63	3142.8	1
Bradi1g09350	5.46	8.19	12.94	20.34	9.75	4
Bradi1g09369	21.97	23.63	27.76	44.74	30.71	5
Bradi1g09400	129.61	146.17	98.37	146.65	203.41	6
Bradi1g09410	256.78	492.17	556.61	188.73	283.69	2
Bradi1g09431	41.86	31.37	15.64	9.93	29.52	1
Bradi1g09450	42.4	36.15	25.88	11.17	31.01	1
Bradi1g09460	432.36	348.66	337.85	228.07	214.05	2
Bradi1g09537	265.77	297.84	301.82	106.88	136.78	2
Bradi1g09615	74.93	78.06	85.15	43.41	40.86	2
Bradi1g09680	35.51	28.03	47.05	77.37	43.16	4
Bradi1g09710	1023.98	1249.14	868.72	415.95	851.56	1
Bradi1g09737	77.3	100.32	192.55	269.07	105.54	4
Bradi1g09760	87.58	77.19	50.51	19.09	64.38	1
Bradi1g09770	6.58	5.05	6.46	11.38	8.15	5
Bradi1g09774	14.34	12.55	16.07	32.34	15.82	4
Bradi1g09777	18.94	15.92	17.83	40.05	17.85	4
Bradi1g09780	8.57	14.19	25.14	13.09	22.09	3
Bradi1g09790	65.73	80.55	51.6	11.23	48.52	1
Bradi1g09910	39.15	56.84	57.86	22.32	20.29	2
Bradi1g09940	76.44	74.96	57.42	30.37	57.17	1
Bradi1g10110	33.26	36.32	47.37	72.67	30.53	4
Bradi1g10140	6.93	9.35	10.16	17.61	12.42	5
Bradi1g10150	1024.46	791.75	815.97	739.8	500.93	2
Bradi1g10260	5.8	6.57	8.7	13.69	8.6	4
Bradi1g10270	19.72	17.37	28.15	72.85	66.18	5
Bradi1g10480	302.4	327.17	402.37	756.16	571.83	5
Bradi1g10580	30.91	41.4	35.46	30.37	20.28	2
Bradi1g10660	169.08	193.57	137.99	89.6	156.56	1
Bradi1g10950	122.03	107.98	138.39	246.6	161.59	5
Bradi1g10960	85.97	99.91	68.84	59.91	134.26	6
Bradi1g10990	194.73	209.07	194.03	72.52	97.06	2
Bradi1g11000	106.99	127.52	110.67	30.12	68.44	2
Bradi1g11080	42.91	53.7	47.85	21.87	26.95	2
Bradi1g11160	189.21	210.27	116.51	82.09	212.78	1
Bradi1g11240	18.14	12.35	16.79	28.97	19.9	5
Bradi1g11250	11.43	32.35	85.54	46.78	68.91	3
Bradi1g11270	103.87	101.89	62.38	23.14	92.55	1
Bradi1g11310	405.47	794.3	539.74	150.03	372.64	2
Bradi1g11430	11.02	9.93	18.59	24.03	19.15	5
Bradi1g11465	9.71	10.72	7.4	5.18	5.8	2
Bradi1g11610	51.96	48.26	36.61	25.52	45.07	1
Bradi1g11620	8.11	26.71	31.2	73.92	16.21	4
Bradi1g11670	149.66	176.59	367.09	644.28	399.57	5
Bradi1g11680	132.45	167.6	160.88	307.56	108.99	4
Bradi1g11710	25.88	71.29	86.4	95.12	32.5	3
Bradi1g11780	10.26	10.22	15.27	21.06	12.87	4
Bradi1g11837	103.76	96.2	96.86	51.81	82.09	1
Bradi1g11920	96.79	68.54	79.14	483.7	279.31	5
Bradi1g11986	134.08	131.07	101.35	61.13	59.43	2
Bradi1g12050	246.44	174.99	226.75	374.49	232.77	4
Bradi1g12110	15.76	16	21.23	33.07	29.33	5
Bradi1g12117	18.53	20.7	23.44	33	45.42	6
Bradi1g12140	93.46	110.34	76.96	33.17	58.14	2
Bradi1g12260	82.25	74.88	55.93	16.66	47.82	1
Bradi1g12300	104.14	121.69	81.69	43.83	115.49	1
Bradi1g12570	19.5	19.02	31.22	37.94	39.91	6
Bradi1g12697	14.93	13.4	10.32	7.21	9.45	1
Bradi1g12705	16.63	13.46	10.48	8.25	10.69	1
Bradi1g12787	888.35	768.31	1279.52	1906.04	733.64	4
Bradi1g12880	132.99	145.96	77.12	47.6	95.75	1
Bradi1g13060	41.83	42.22	69.23	230	140.53	5
Bradi1g13070	7.41	6.26	8.47	32.5	32.17	5
Bradi1g13090	67.73	59.76	56.24	26.49	28.64	2
Bradi1g13207	11.75	13.24	26.82	16.97	16.52	3
Bradi1g13226	131.89	107.36	85.75	50.54	109.76	1
Bradi1g13420	26.83	24.52	16.13	25.2	46.68	6
Bradi1g13580	33.15	50.78	43.52	47.28	74.16	6
Bradi1g13650	98.04	94.32	88.52	45.16	50.88	2
Bradi1g13660	55.34	39.67	40.19	24.63	29.51	2
Bradi1g13827	32.35	27.79	41.84	128.44	94.82	5
Bradi1g13971	24.79	29.21	32.67	60.47	36.05	4
Bradi1g13980	18.4	38.4	39.53	34.78	20.58	3
Bradi1g14040	84.19	101.36	110.31	194.83	137.41	5
Bradi1g14050	17.31	14.77	16.18	13.35	5.93	2
Bradi1g14170	29.07	104.05	128	287.76	100.55	4
Bradi1g14200	8.47	16.55	55.21	34.28	11.99	3
Bradi1g14270	14.26	15.78	20.54	32.3	20.03	4
Bradi1g14370	10.99	18.48	24.43	35.76	13.77	4
Bradi1g14410	171.38	123.67	150.95	299	244.25	5
Bradi1g14580	23.81	24.56	24.4	7.7	15.85	2
Bradi1g14700	462.84	470.93	600.08	275.24	324.85	2
Bradi1g14710	118.44	101.81	81.64	28.84	69.53	1
Bradi1g14730	42.91	47.94	57.94	87.48	67.26	5
Bradi1g14750	10.81	23.58	38.06	20.6	25.24	3
Bradi1g14760	6.21	9.73	8.25	12.42	7.53	4
Bradi1g14780	9.58	21.71	13.41	16.95	12.65	4
Bradi1g14835	45.36	41.66	32.07	20.17	28.25	1
Bradi1g14850	24.52	25.28	36.18	13.45	18.73	2
Bradi1g14900	14.12	13.72	55.49	161.68	48.71	4
Bradi1g14976	8.73	6.5	8.46	13.84	7.78	4
Bradi1g15010	59.66	43.77	31.27	25.91	50.71	1
Bradi1g15070	70.98	76.12	96.68	143.5	96.85	4
Bradi1g15170	88.29	82.42	48.65	19.19	66.81	1
Bradi1g15290	785.06	1962.75	1260.62	30.73	120.22	2
Bradi1g15400	139.22	149.9	356.04	342.58	125.3	3
Bradi1g15440	38.73	31.19	50.16	99.06	59.84	5
Bradi1g15450	203	336.38	202.81	86.02	220.6	1
Bradi1g15490	11.65	12.34	20.94	62.17	25.83	4
Bradi1g15560	77.87	80.32	52.01	24.45	54.35	1
Bradi1g15610	23.93	23.72	46.63	85.41	65.42	5
Bradi1g15674	22.13	19.04	19.15	10.88	14.49	2
Bradi1g15676	43.13	38.61	28.21	19.65	24.14	1
Bradi1g15760	13.35	8.03	8.96	31.18	28.09	5
Bradi1g15800	97.12	83.13	94.04	176.4	150.42	5
Bradi1g15830	528.46	671.05	446.27	55.86	227.26	2
Bradi1g15880	69.75	77.93	60.35	25.15	52.2	1
Bradi1g15930	25.64	22.08	18.48	9.32	7.29	2
Bradi1g16000	12.47	20.86	30.53	59.8	27.98	4
Bradi1g16151	34.72	50.55	62.97	59.35	31.02	3
Bradi1g16470	28.2	29.97	42.08	63.17	54.9	5
Bradi1g16480	20.56	27.67	50.26	110.34	81.98	5
Bradi1g16517	25.52	20.12	35.87	55.66	25.95	4
Bradi1g16580	187.17	246.01	129.67	8.26	53.96	2
Bradi1g16620	114.3	110.37	149.92	313.23	265.16	5
Bradi1g16630	93.33	116.55	190.87	279.68	225.77	5
Bradi1g16730	9.24	14.88	17.59	14.42	22.56	6
Bradi1g17050	10.84	8.65	7.76	5.02	7.73	1
Bradi1g17080	14.12	14.54	12.73	11.71	25.08	6
Bradi1g17090	76.44	58.76	34.78	18.46	78.2	1
Bradi1g17243	48.92	36.32	35.1	15.78	26.19	1
Bradi1g17250	28.62	32.35	20.49	7.14	21.42	1
Bradi1g17257	5.61	7.47	12.39	26.15	8.74	4
Bradi1g17270	11.54	15.62	30.43	49.94	40.18	5
Bradi1g17410	56.5	66.41	61.6	30.69	39.26	2
Bradi1g17450	63.16	79.73	39.24	35.61	26.44	2
Bradi1g17460	173.86	141.72	111.97	80.04	95.34	1
Bradi1g17480	35.23	48.3	66.27	161.36	70.86	4
Bradi1g17490	62.42	53.17	62.99	110.34	71.93	4
Bradi1g17630	43.21	40.03	54.86	84.1	54.26	4
Bradi1g17680	569.9	547.12	537.78	264.74	444.16	2
Bradi1g17840	466.17	271.95	417.79	873.97	596.48	5
Bradi1g17850	52.01	67.89	117.26	78.66	32.58	3
Bradi1g17870	44.21	39.35	26.85	15.21	10.71	2
Bradi1g18050	699.88	898.21	564.77	129.82	308.78	2
Bradi1g18300	8.09	13.16	18.71	6.67	8.36	3
Bradi1g18320	194.56	182.43	157.42	88.88	150.8	1
Bradi1g18660	177.54	163.21	114.45	57.77	128.34	1
Bradi1g18720	14.9	10.86	6.78	5.88	12.74	1
Bradi1g18750	48.88	42.17	54.47	86.57	54.65	4
Bradi1g18780	190.86	241.4	392.96	288.84	246.3	3
Bradi1g18960	20.01	17.6	14.2	6.16	10.39	2
Bradi1g19010	371.02	499.54	360.16	62.72	272.73	2
Bradi1g19080	2131.86	2096.02	1524.51	1008.15	2349.63	1
Bradi1g19140	147.4	133.85	110.16	54.42	103.43	1
Bradi1g19220	838.64	1155.22	539.46	48.94	275.25	2
Bradi1g19230	38.86	48.38	56.28	106.59	56.83	4
Bradi1g19250	429	409.58	330.72	135.43	305.89	1
Bradi1g19660	31.95	24.4	22.67	13.63	10.13	2
Bradi1g19702	27.55	46.13	69.48	78.64	69.46	5
Bradi1g19730	8.91	17.24	15.07	18.95	10.92	4
Bradi1g19750	15	13.01	11.42	6.52	5.27	2
Bradi1g19790	27.81	20.91	12.89	5.49	14.67	1
Bradi1g20050	11.03	7.31	7.16	46.36	19.37	5
Bradi1g20100	143.2	156.49	119.82	55.37	110.47	1
Bradi1g20160	13	18.17	29.78	48.69	59.22	6
Bradi1g20220	203.95	209.18	264.54	197.86	130.5	3
Bradi1g20330	44.64	31.76	32.22	24.24	17.01	2
Bradi1g20390	46.34	38.43	43.14	98.85	75.15	5
Bradi1g20440	180.11	81.59	109.41	91.38	137.59	1
Bradi1g20460	57.57	33.06	95.67	85.93	70.03	3
Bradi1g20520	11.28	15.45	23.71	81.02	50.73	5
Bradi1g20730	85.9	100.24	73.37	32.99	66.57	1
Bradi1g20790	19.52	21.61	17.68	6.77	7.79	2
Bradi1g20840	23.6	20.56	21.47	11.54	14.72	2
Bradi1g20860	105.9	102.97	53.4	8.94	53.11	1
Bradi1g20930	44.02	32	21.34	29.69	37.95	1
Bradi1g20950	103.87	154.99	115.28	22.91	19.52	2
Bradi1g20995	61.67	53.78	70.21	125.58	95.37	5
Bradi1g21018	6.66	7.48	12.12	7.59	5.69	3
Bradi1g21097	40.97	65.07	88.57	86.11	41.87	3
Bradi1g21260	38.37	45.25	59.64	94.78	63.9	5
Bradi1g21290	9.74	9.55	12.22	20.69	20.5	5
Bradi1g21310	41.67	57.16	73.26	159.73	114.39	5
Bradi1g21490	143.22	160.85	203.94	403.48	240.41	5
Bradi1g21580	35.46	38.73	55.19	108.76	71.59	5
Bradi1g21610	71.54	63.51	95.41	110.23	49.46	4
Bradi1g21780	130.78	220.69	137.8	25.25	85.22	2
Bradi1g21787	39.42	49.37	57.75	91.47	56.57	4
Bradi1g21922	9.72	15.48	15.02	25.6	13.64	4
Bradi1g22050	18.55	42.73	42.12	64.2	15.33	4
Bradi1g22110	5.26	7.27	13.39	23.14	19.16	5
Bradi1g22270	9.32	24.93	38.8	15.32	6.03	3
Bradi1g22290	5.62	8.36	9.48	20.01	17	5
Bradi1g22370	44.6	60.98	42.5	6.94	28.09	2
Bradi1g22680	16.97	26.34	49.46	21.31	15.65	3
Bradi1g22690	31.21	32.62	51.54	98.59	100.56	5
Bradi1g22730	25	19.21	22.89	10.57	22.63	1
Bradi1g22830	6.14	8.79	14.95	17.55	22.67	6
Bradi1g22850	70.88	66.78	87.12	135.74	95.34	5
Bradi1g22870	14.99	14.82	29.64	24.74	16.85	3
Bradi1g22880	37.5	26.97	33.78	11.01	9.66	2
Bradi1g22920	21.71	30.83	34.05	43.05	44.58	6
Bradi1g23130	36.24	48.73	76.22	163.64	104.63	5
Bradi1g23270	72.91	83.79	68.91	27.77	58.82	1
Bradi1g23350	94.37	179.93	282.91	195.31	305.23	6
Bradi1g23440	17.06	26.19	32.15	61.92	65.42	5
Bradi1g23450	191.65	224.04	348.51	481.41	486.85	5
Bradi1g23510	28.4	24.78	17.23	14.1	25.83	1
Bradi1g23610	598.12	997.47	557.63	45.14	164.76	2
Bradi1g23691	9.91	23.31	60.13	52.42	51.93	3
Bradi1g23700	6.08	7.19	10.51	16.13	8.5	4
Bradi1g23716	11.35	16.09	23.78	39.37	15.55	4
Bradi1g23722	7.14	8.62	17.32	30.2	15.91	4
Bradi1g23770	303.65	222.9	204.25	141.1	133.55	2
Bradi1g23990	17.13	14.4	10.12	9.1	5.02	2
Bradi1g24110	131.72	134.62	106.47	35.27	77.97	2
Bradi1g24140	7.38	8.96	15.04	18.07	13.23	4
Bradi1g24200	43.1	65.02	117.07	107.97	106.45	3
Bradi1g24220	41.81	38.63	23.98	7.31	29.16	1
Bradi1g24240	37.7	53.9	111.96	127.89	109.25	5
Bradi1g24250	44.28	39.22	29.73	19.24	40.37	1
Bradi1g24320	24	23.01	14.56	7.68	13.63	1
Bradi1g24400	31.68	38.66	47.58	72.85	58.25	5
Bradi1g24500	51.27	48.61	43.69	16.84	18.91	2
Bradi1g24567	148.39	141.48	107.13	70.39	118.21	1
Bradi1g24590	82.55	90.94	56.89	28.57	62.04	1
Bradi1g24667	20.37	15.29	13.58	46.81	45.78	5
Bradi1g24747	192.13	232.61	135.99	71.95	209.82	1
Bradi1g24760	430.74	1094.9	634.59	13.72	90.11	2
Bradi1g24820	18.97	42.22	43.65	30.77	19.55	3
Bradi1g24830	11.65	15.31	10.59	5.74	5.95	2
Bradi1g24860	576.35	561.3	486.34	242.65	443.17	1
Bradi1g24870	617.99	989.73	480.19	22.62	183.36	2
Bradi1g24900	46.44	43.27	36.34	19.84	27.65	2
Bradi1g24920	12.71	14.26	22.88	41.2	7.94	4
Bradi1g24980	1810.34	2093.31	1648.36	514.83	862.4	2
Bradi1g25150	948.4	767.16	831	284.5	414.9	2
Bradi1g25270	27	23.13	19.2	11.5	17.57	1
Bradi1g25350	288.87	379.81	268.72	104.03	267.55	1
Bradi1g25370	31.22	70.81	106.33	106.83	194.26	6
Bradi1g25430	731.1	1076	672.06	117.75	277.93	2
Bradi1g25460	30.99	33.09	36.97	22.89	12.83	2
Bradi1g25440	146.14	145.06	257.36	152.46	103.66	3
Bradi1g25530	28.9	23.04	42.1	32.76	47.72	6
Bradi1g25552	189.23	290.4	544.09	541.99	440.61	3
Bradi1g25564	9.62	13.71	18.96	28.78	15.61	4
Bradi1g25600	31.09	45.1	88.16	203.94	70.32	4
Bradi1g25647	30.24	24.73	43.37	74.04	40.89	4
Bradi1g25697	26.04	41.28	65.23	72.5	55.93	4
Bradi1g25712	20.09	20.77	26.58	41.08	28.21	4
Bradi1g25727	25.69	31.44	48.09	110.83	62.94	5
Bradi1g25860	3068.51	3098.78	4402.42	2808	1908.56	3
Bradi1g26040	75.47	56.04	178.59	484.24	256.66	5
Bradi1g26060	81.02	64.23	78.73	138.86	84.33	4
Bradi1g26070	96	79.32	47.01	21.94	67.08	1
Bradi1g26090	17.5	14.25	15.3	8.43	9.5	2
Bradi1g26190	21.48	18.64	23.31	7.57	5.25	2
Bradi1g26260	18.75	30.33	52.88	57.26	35.81	4
Bradi1g26287	12.02	14.78	35.15	48.13	29.62	4
Bradi1g26350	1039.84	1054.53	737.67	258.48	566.65	1
Bradi1g26440	5.56	7.9	10.27	15.06	8.41	4
Bradi1g26520	63.87	62.23	35.61	20.57	57.89	1
Bradi1g26530	431.65	361.68	127.79	126.03	403.18	1
Bradi1g26540	109.71	131.77	68.6	25.36	77.58	1
Bradi1g26690	49.15	51.58	63.5	120.4	64.5	4
Bradi1g26710	202.69	155.52	133.22	50.5	99.16	1
Bradi1g26765	72.67	159.57	229.18	308.82	197.85	4
Bradi1g26800	97.73	140.7	90.05	25.1	28.02	2
Bradi1g26810	67.58	72.69	42.42	45.89	88.68	1
Bradi1g26857	7.27	6.78	5.65	8.65	11.64	6
Bradi1g26880	60.04	72.83	48.08	12	29.94	2
Bradi1g27140	48.29	38.25	28.08	20.04	39.36	1
Bradi1g27191	48.23	50.05	41.93	24.07	38.48	1
Bradi1g27280	176.47	168.27	104.39	34.93	115.66	1
Bradi1g27290	15.57	19.13	20.83	63.31	29.34	4
Bradi1g27357	29	22.83	28.68	58.99	39.92	5
Bradi1g27370	10.99	14.41	20.79	27.98	32.87	6
Bradi1g27947	9.91	9.2	15.18	29.06	11.08	4
Bradi1g28031	14.14	15.73	12.55	5.56	8.82	2
Bradi1g28041	17.23	17.89	11.9	5.56	8.32	2
Bradi1g28090	402.91	439.47	702.01	283.01	268.74	3
Bradi1g28140	74.73	65.56	43.3	13.41	47.86	1
Bradi1g28160	20.83	18.78	14.41	7.22	12.61	1
Bradi1g28280	76	80.69	108.61	167.67	122.41	5
Bradi1g28300	15.27	11.94	14.27	24.11	18.01	5
Bradi1g28310	91.6	121.96	107.11	29.17	58.39	2
Bradi1g28320	15.11	15.4	15.39	5.95	7.97	2
Bradi1g28330	133.68	164.23	132.16	32.36	86.12	2
Bradi1g28416	118.24	100.53	83.54	39.73	67.3	1
Bradi1g28580	15.93	11.5	12.48	7.09	9.54	2
Bradi1g28620	105.63	52.74	73.92	101.21	66.69	4
Bradi1g28870	46.56	35.24	23.79	14.24	35.32	1
Bradi1g28960	94.75	101.09	66.98	33.62	86.52	1
Bradi1g29000	702.83	884.4	503.13	71.85	191.24	2
Bradi1g29040	84.33	81.83	89.72	32.94	41.96	2
Bradi1g29500	273.73	227.07	149.76	46.88	131.05	1
Bradi1g29590	441.41	421.1	173.42	35.75	256.93	1
Bradi1g29658	20.11	25.07	17.35	5.04	6.7	2
Bradi1g29680	128.11	94.98	59.27	7.61	59.57	1
Bradi1g29800	90.88	78.5	98.34	308.69	219.06	5
Bradi1g29857	16.18	36.06	48.57	44.08	50.81	6
Bradi1g30110	42.24	67.62	89.23	108.18	82.58	4
Bradi1g30180	19.32	17.85	13.61	9.07	17.75	1
Bradi1g30220	8.08	10.98	18.41	28.1	22.57	5
Bradi1g30230	17.57	33.97	51.04	84.2	70.28	5
Bradi1g30273	93.73	110.14	93.29	52.57	68.11	2
Bradi1g30360	33.81	27.61	29.3	15.69	21.2	2
Bradi1g30400	61.25	70.23	89.65	153.58	115.73	5
Bradi1g30510	61.41	58.01	49.19	23.44	33.3	2
Bradi1g30656	74.05	75.98	68.15	37.93	52.36	2
Bradi1g30710	60.91	35.23	45.57	41.35	29.46	2
Bradi1g30811	137.62	158.96	130.06	44.46	77.35	2
Bradi1g30830	33.53	38.92	52.24	71.77	60.43	5
Bradi1g30850	7.88	17.23	18	12.13	10.14	3
Bradi1g30870	20.8	63.52	207.07	85.08	142.13	3
Bradi1g30900	92.5	98.92	151.76	189.33	84.82	4
Bradi1g30960	12.63	12.61	21.07	29.92	23.93	5
Bradi1g30980	6.19	30.59	105.15	31.98	81.76	3
Bradi1g31020	12.33	14.86	33.3	37.64	22.45	4
Bradi1g31080	46.96	44.68	44.18	132.43	102.32	5
Bradi1g31280	74.68	255.8	168.9	164.9	145.51	3
Bradi1g31320	53.62	51	63.11	57.83	24.77	3
Bradi1g31370	23.7	21.17	15.85	9.8	14.88	1
Bradi1g31660	55.25	33.57	36.03	27.43	32.61	1
Bradi1g31670	14.18	18.42	10.82	8.99	22.12	1
Bradi1g31680	32.03	39.96	60.18	70.68	46.37	4
Bradi1g31750	24.4	27.12	31.16	65.81	70.58	5
Bradi1g31780	138.58	137.27	91.02	42.26	99.01	1
Bradi1g31810	46.22	42.45	29.7	12.27	31.32	1
Bradi1g32060	5.18	16.97	87.15	34.71	28.64	3
Bradi1g32160	9.93	19.14	28.35	40.61	21.91	4
Bradi1g32420	11.85	9.24	23.63	11.6	16.25	3
Bradi1g32490	38.88	40.26	45.32	82.63	59.26	5
Bradi1g32530	31.74	29.16	42	59	47.09	5
Bradi1g32590	14.29	16.9	17.34	42.14	25.14	5
Bradi1g32630	36.18	42.67	72.38	95.22	56.85	4
Bradi1g32640	32.84	26.67	36.61	61.08	35.76	4
Bradi1g32840	27.57	38.71	48.13	118.65	92.61	5
Bradi1g32920	7.08	6.55	6.68	16.54	9.33	5
Bradi1g33030	111.78	111.48	83.55	19.15	62.26	1
Bradi1g33160	43.54	35.42	27.55	19.16	19.69	2
Bradi1g33200	24.65	23.66	56.87	161.33	70.89	4
Bradi1g33310	47.9	42.71	52.65	104.17	71.78	5
Bradi1g33390	47.78	45.43	63.55	105.71	67.46	4
Bradi1g33457	60.01	65.17	116.58	206.99	142.57	5
Bradi1g33470	14.02	11.03	15.82	24.02	17.76	5
Bradi1g33490	26.07	21.64	15.09	5.32	21.47	1
Bradi1g33500	17.86	14.44	10.16	5.17	11.9	1
Bradi1g33620	7.42	9.56	16.24	32.48	28.93	5
Bradi1g33640	20.68	30.07	20.52	5.94	12.57	2
Bradi1g33653	6.13	6.82	7.25	12.69	16.3	6
Bradi1g33750	26.49	24.94	31.9	67.11	42.57	5
Bradi1g33827	65.58	70.16	41.15	14.39	7.44	2
Bradi1g33860	62.91	79.89	112.87	168.14	89.54	4
Bradi1g33930	10.72	14.72	19.48	25.41	17.81	4
Bradi1g34040	23.44	25.7	14.3	5.59	16.29	1
Bradi1g34150	11.29	9.68	10.18	20.12	11.12	4
Bradi1g34230	11.48	6.28	5.73	8.19	7.87	1
Bradi1g34250	5.74	6.48	16.58	35.84	17.64	4
Bradi1g34327	29.67	27.75	34.78	30.51	14.78	3
Bradi1g34340	62.93	62.21	109.35	187.25	112.93	4
Bradi1g34370	5.8	9.26	13.48	13.75	11.11	3
Bradi1g34407	6.67	7.6	12.04	13.51	10.4	4
Bradi1g34470	107.17	95.22	108.75	43.56	47.76	2
Bradi1g34525	181.04	222.25	131.63	41.21	179.64	1
Bradi1g34560	187.17	154.86	113.21	50.59	119.02	1
Bradi1g34610	17.5	20.76	15	6.41	6.04	2
Bradi1g34670	30.31	28.09	21.88	13.53	9.9	2
Bradi1g34700	48.89	69.89	102.08	299.66	174.01	5
Bradi1g34727	5.13	5.79	13.9	39.46	28.04	5
Bradi1g34770	49.57	94.69	105.83	195.11	67.01	4
Bradi1g34830	36.2	44.84	117.04	84.1	25.69	3
Bradi1g34857	11.55	14.99	10.44	5.9	9.57	1
Bradi1g34890	39.89	52.98	66.16	86.71	59.12	4
Bradi1g34910	13.58	9.35	7.66	6.26	5.97	1
Bradi1g35040	9.66	9.46	12.87	47.32	17.53	4
Bradi1g35050	11.28	13.47	22.13	48.93	19.44	4
Bradi1g35070	23.76	32.78	36.51	50.94	37.16	4
Bradi1g35100	12.72	14.71	11.2	23.87	17.04	5
Bradi1g35130	46.48	51.61	32.68	9.8	27.66	1
Bradi1g35157	24.51	43.69	42.87	42.96	51.92	6
Bradi1g35200	21.49	17.64	21.33	36.16	26.67	5
Bradi1g35210	75.98	68.1	45.67	32.91	55.14	1
Bradi1g35350	13.61	9.35	8.45	5.5	7.76	1
Bradi1g35600	35.13	20.74	94.02	1013.16	433.94	5
Bradi1g35742	53.06	45.26	45.96	92.62	90.96	5
Bradi1g35780	122.13	117.74	154.6	238.89	171.52	5
Bradi1g35910	13.73	16.61	24.42	29.07	16.84	4
Bradi1g36130	59.56	80.33	37.64	11.02	60.25	1
Bradi1g36250	57.06	85.27	134.7	225.81	112.15	4
Bradi1g36260	732.52	707.72	380.66	90.51	547.49	1
Bradi1g36530	147.08	127.91	170.2	306.05	147.57	4
Bradi1g36640	331.74	409.95	312.66	191.62	272.48	2
Bradi1g36720	34.48	20.86	28.41	43.65	30.91	4
Bradi1g36860	83.3	93.68	77.11	39.94	72.98	1
Bradi1g36980	51.16	56.91	53.97	23.71	23.05	2
Bradi1g37000	7.73	14.81	15.84	16.93	13.71	3
Bradi1g37070	69.56	49.89	67.69	110.45	66.94	4
Bradi1g37090	13.61	15.45	13.26	5.82	11.34	1
Bradi1g37304	19.91	43.79	26.58	18.53	20.72	2
Bradi1g37390	65.27	60.94	40.75	29.15	73.75	1
Bradi1g37480	52.49	17.6	11.1	9.95	16.34	1
Bradi1g37600	560.69	474.86	313.17	20.02	53.77	2
Bradi1g37620	21.79	16.82	12.37	12.01	9.93	2
Bradi1g37626	20.77	19.9	32.42	56.26	47.57	5
Bradi1g37650	22.35	23.5	29.99	47.13	34.27	5
Bradi1g37660	8	7.36	10.45	15.38	14.47	5
Bradi1g37750	22.56	25.4	28.04	51.22	45.21	5
Bradi1g37830	22.96	24.4	31.43	61.01	47.65	5
Bradi1g38080	34.1	25.81	26.16	13.58	18.12	2
Bradi1g38190	37.64	27.92	33.47	58.56	40.43	5
Bradi1g38250	30.2	40.66	74.79	100.6	50.6	4
Bradi1g38360	19.89	11.8	10.26	9.21	9.33	1
Bradi1g38630	104.2	77.02	52.26	27.01	67.16	1
Bradi1g38683	13.6	8.99	15.02	18.73	14.75	5
Bradi1g38687	157.28	183.05	112.35	37.88	53.5	2
Bradi1g38720	36.01	30.04	30.97	62.96	42.59	5
Bradi1g38740	11.87	22.95	28.75	34.48	38.01	6
Bradi1g38770	6.44	7.43	8.88	14.43	12.68	5
Bradi1g39167	184.27	210.84	122.12	79.59	157.33	1
Bradi1g39206	24.85	16.53	11.89	26.74	8.87	4
Bradi1g39247	12.65	10.14	11.5	5.73	10.34	1
Bradi1g39270	185.24	219.65	370.68	596.5	519.46	5
Bradi1g39520	121.71	104.08	81.5	53.14	75.26	1
Bradi1g41740	5.8	6.13	6.13	9.82	16.33	6
Bradi1g41790	100.54	100.46	131.65	224.23	153.28	5
Bradi1g41797	14.61	11.8	25.09	40.11	19.83	4
Bradi1g41820	290.68	339.5	330.31	127.34	131.97	2
Bradi1g41830	164.87	194.75	162.03	77.6	140.89	1
Bradi1g41907	173.94	193.26	394.57	255.81	118.26	3
Bradi1g41957	31.26	27.77	62.05	23.72	10.98	3
Bradi1g41970	32.21	21.35	26.41	15.16	16.82	2
Bradi1g42270	117.14	107.98	124.22	222.78	168.83	5
Bradi1g42310	81.04	72.09	101.41	183.57	103.77	4
Bradi1g42390	14	13.17	26.78	50.98	24.1	4
Bradi1g42397	7.98	6.77	11.4	23.62	10.1	4
Bradi1g42670	764.48	1296.21	974.04	80.27	195.43	2
Bradi1g42707	83.5	86.49	118.75	55.92	45.85	2
Bradi1g42820	193.36	155.98	137.09	76.14	153.86	1
Bradi1g43220	100.61	70.15	104.64	211.03	81.97	4
Bradi1g43410	215.42	174.5	68.62	31.25	56.06	1
Bradi1g43417	28.92	67.52	125.29	107.73	147.63	6
Bradi1g43540	22.86	14.61	18.88	37.09	22.96	4
Bradi1g43560	19.25	13.94	15.29	6.87	7.24	2
Bradi1g43580	29.54	32.9	46.82	94.02	75.65	5
Bradi1g43710	54.26	63.49	44.01	9.54	57.52	1
Bradi1g43770	882.29	725.32	818.41	1652.66	1413.29	5
Bradi1g43780	11.98	11.21	16.05	34.72	13.1	4
Bradi1g43840	6.5	9.07	12.11	19.66	15.18	5
Bradi1g43950	612.68	635.54	414	91.37	292.88	2
Bradi1g43970	25.76	14.77	18.88	52.06	44.18	5
Bradi1g44005	14.55	14.07	7.84	6.26	10.25	1
Bradi1g44020	14.59	22	13.62	7.36	12	2
Bradi1g44060	61.41	51.7	74.99	262.4	187.64	5
Bradi1g44137	16.15	23.03	56.32	204.6	139.06	5
Bradi1g44170	6.57	14.41	50.17	8.08	59.03	6
Bradi1g44190	32.37	33.35	22.14	9.65	20.44	1
Bradi1g44200	31.91	40.85	23.32	13.31	27.11	1
Bradi1g44317	11.11	15.41	20.09	19.04	37.1	6
Bradi1g44390	6.35	11.58	24.53	20.51	38.23	6
Bradi1g44425	5.29	7.71	9.65	9.75	28.66	6
Bradi1g44430	11.07	18.92	37.35	18.93	42.56	6
Bradi1g44530	161.92	153.45	133.45	48.11	93.49	2
Bradi1g44630	298.12	221.21	98.55	31.43	73.71	1
Bradi1g44680	13.78	42.85	72.51	87.05	148.88	6
Bradi1g44690	14.56	40.64	103.35	104.25	155.46	6
Bradi1g44710	6.3	8.46	9.57	14.76	7.8	4
Bradi1g44990	53.66	40.59	35.36	25.47	41.66	1
Bradi1g45010	91.84	82.38	62.82	35.45	66.59	1
Bradi1g45040	139.95	108.94	126.7	240.58	160.66	5
Bradi1g45090	93.24	151.56	145.37	140.42	217.59	6
Bradi1g45150	25.29	25.23	43.23	61.07	37.67	4
Bradi1g45200	27.91	28.98	23.86	9.59	13.26	2
Bradi1g45304	22.62	50.72	73.7	123.07	59.74	4
Bradi1g45370	11.85	9.37	15.33	27.45	16.47	4
Bradi1g45410	19.31	11.74	13.63	5.7	8.48	2
Bradi1g45470	31.47	40.9	51.29	81.78	59.32	5
Bradi1g45530	91.17	75.11	48.49	38.66	84.41	1
Bradi1g45647	10.13	8.85	14.11	25.08	15.72	5
Bradi1g45727	14.75	18.68	33.37	34.6	40.2	6
Bradi1g45833	215.31	223.32	147.26	75.06	181.27	1
Bradi1g45910	14.66	29.17	62.82	36.86	52.57	3
Bradi1g45950	15.84	19.68	40.86	41.2	35.83	5
Bradi1g45960	6.7	13.18	19.17	21.73	18.54	5
Bradi1g46150	53.36	66.26	46.03	81.54	99	6
Bradi1g46500	31.78	57.14	83.91	46.18	50.22	3
Bradi1g46540	68.32	46.72	34.36	26.37	21.45	2
Bradi1g46602	8.12	7.09	9.31	28.67	21.35	5
Bradi1g46622	221.85	255.43	195.75	52.22	104.26	2
Bradi1g46670	146.04	130.88	159.12	390.46	232.54	5
Bradi1g46700	18.04	21.92	22.9	71.67	52.35	5
Bradi1g46880	13.8	18.08	20.97	35.65	17.15	4
Bradi1g47030	73.08	47.37	35.44	7.95	22.68	1
Bradi1g47140	107.93	131.01	89.75	27.08	73.84	1
Bradi1g47180	22.47	22.93	14.67	8.81	17.34	1
Bradi1g47210	141.43	98.24	77.4	19.11	20.76	2
Bradi1g47310	6.26	8.12	9.58	15.88	11.57	5
Bradi1g47570	22.83	22.82	24.94	51.24	47.91	5
Bradi1g47600	7.45	8.17	13.37	18.83	8.73	4
Bradi1g47737	7.45	5.21	7.59	16.93	15.28	5
Bradi1g48050	45.19	61.2	81.8	178.46	124.3	5
Bradi1g48080	25.56	23.17	20.95	6.86	19.44	1
Bradi1g48240	77.55	90.04	68.57	43.47	73.76	1
Bradi1g48271	12.78	15.7	24.71	45.04	42.62	5
Bradi1g48320	8.47	29.39	53.05	40.63	44.07	3
Bradi1g48370	69.14	74.71	147.81	86.27	32.05	3
Bradi1g48470	25.13	18.52	20.11	10.17	9.25	2
Bradi1g48540	14.98	15.26	19.46	32.83	23.18	5
Bradi1g48747	9.65	8.41	11.05	18.32	11.7	4
Bradi1g48780	6.36	6.77	11.93	16.21	10.23	4
Bradi1g48826	89.44	69.82	72.76	63.63	44.58	2
Bradi1g48870	296.25	391.49	539.91	742.52	451.99	4
Bradi1g49010	201.75	212.99	152.8	97.76	95.46	2
Bradi1g49040	53.61	53.59	48.03	16.3	30.16	2
Bradi1g49077	19.13	24.94	32.87	53.04	31.68	4
Bradi1g49107	20.05	20.5	25.55	49.21	25.63	4
Bradi1g49120	9.28	18.41	22.5	24.47	21.94	5
Bradi1g49180	40.03	39.27	26.21	11.28	29.47	1
Bradi1g49202	11.23	5.5	5.92	7.8	6.09	1
Bradi1g49300	70.64	71.78	39.55	43.01	112.85	6
Bradi1g49470	67.07	63.48	61.94	11.81	22.75	2
Bradi1g49537	104.75	69.19	48.59	22.12	12.15	2
Bradi1g49550	38.34	38.22	46.15	87.06	58.81	5
Bradi1g49620	12.59	16.54	14.91	6.78	7.84	2
Bradi1g49680	14.68	19.86	26.97	18.26	5.94	3
Bradi1g49770	183.71	171.52	121	37.13	92.08	1
Bradi1g49990	70.05	69.2	67.26	55.06	32.08	2
Bradi1g50040	68.46	74.08	47.6	13.48	37.25	1
Bradi1g50067	137.69	209.03	289.82	332.84	341.28	6
Bradi1g50170	36.95	64.12	126.89	105.08	183.39	6
Bradi1g50220	271.55	267.09	529.72	1074.63	496.87	4
Bradi1g50230	59.94	73.89	115.66	178.66	114.74	4
Bradi1g50250	99.5	93.74	68.64	36.39	82.51	1
Bradi1g50270	1142.88	1038.73	823.73	386.89	721.61	1
Bradi1g50280	35.66	26.58	25.36	13.02	15.62	2
Bradi1g50390	69.53	62.71	67.26	21.45	16.74	2
Bradi1g50520	10.56	10.73	14.54	21.96	12.95	4
Bradi1g50550	71.3	51	32.89	21.23	50.93	1
Bradi1g50580	65.63	38.6	34.28	151.39	130.64	5
Bradi1g50826	36.21	37.66	28.91	17.28	29.3	1
Bradi1g50832	32.71	31.03	24.79	15.59	23.79	1
Bradi1g50897	109.08	98.27	80.34	37.52	54.93	2
Bradi1g51020	118.47	130.17	94.06	19.71	77.99	1
Bradi1g51040	84.79	68.86	49.73	26.06	60.79	1
Bradi1g51140	74.98	65.72	44.62	23.73	52	1
Bradi1g51170	102.31	84.74	64.77	46.72	64.5	1
Bradi1g51230	14.7	13.96	15.71	28.01	14.56	4
Bradi1g51250	25.07	28.7	32.2	61.29	48.25	5
Bradi1g51460	15.69	20.13	26.31	35.71	13.63	4
Bradi1g51470	42.08	38.06	30.28	20.05	35.97	1
Bradi1g51540	741.59	460.52	684.41	3352.59	2247.55	5
Bradi1g51630	22.37	24.49	16.41	10.03	18.51	1
Bradi1g51660	433.89	299.97	414.4	954.81	683.74	5
Bradi1g51807	29.44	19.57	31.08	44.7	15.62	4
Bradi1g51840	5.97	7.51	7.43	11.54	5.03	4
Bradi1g51980	19.97	20.65	13.67	9.38	11.82	1
Bradi1g52011	262.73	311.68	201.85	50.36	208.85	1
Bradi1g52020	825.35	745.27	689.64	281.51	374.64	2
Bradi1g52170	124.86	117.4	92.66	48.21	102.59	1
Bradi1g52210	32.87	40.34	36.05	31.82	15.02	2
Bradi1g52291	25.35	24.45	40.31	106.76	56.01	5
Bradi1g52320	300.95	313.96	347.99	633.96	441.37	5
Bradi1g52330	41.08	35.58	28.14	12.78	32.33	1
Bradi1g52350	5.77	9.25	13.09	22.89	12.14	4
Bradi1g52374	76.28	70.61	40.77	24.81	68.67	1
Bradi1g52460	834.95	1155.01	777.68	65.23	167.43	2
Bradi1g52470	103.45	123.76	94.88	24.72	32.8	2
Bradi1g52500	13.04	9.15	14.44	21.49	15.94	5
Bradi1g52550	601.23	615.61	589.81	282.06	443.94	2
Bradi1g52551	41.23	34.5	26.59	15.27	23.79	1
Bradi1g52567	29.19	28.75	37.21	75.6	48.67	5
Bradi1g52610	14.56	17.27	23.06	37	23.28	4
Bradi1g52690	27.34	23.37	57.12	142.47	72.09	5
Bradi1g52707	116.65	110.11	83.16	50.7	93.07	1
Bradi1g52750	59.78	50.98	84.52	169.18	91.44	4
Bradi1g53050	33.07	31.87	24.29	11.91	22.15	1
Bradi1g53100	103.32	95.69	65.69	29	67.89	1
Bradi1g53120	13.19	8.12	10.38	21.07	15.33	5
Bradi1g53300	5.57	7.25	9.07	15.47	11.48	5
Bradi1g53370	20.78	18.93	23.91	42.8	32.37	5
Bradi1g53490	20.42	19.09	22.14	41.57	27.25	5
Bradi1g53520	12.1	17.63	27.75	37.62	22.84	4
Bradi1g53700	11.87	15.22	64.56	151.86	33.65	4
Bradi1g53710	6.16	5.23	10.38	33.21	20.85	5
Bradi1g53770	51.34	25.62	95.38	32.14	28.12	3
Bradi1g54030	144.63	176.86	115.71	15.17	47.33	2
Bradi1g54210	61.14	94.11	133.17	356.25	228.7	5
Bradi1g54305	121.63	105.09	132.35	271.09	193.43	5
Bradi1g54327	122.07	104.43	69.51	54.22	117.05	1
Bradi1g54350	29.8	32.44	30.49	71.23	44.1	5
Bradi1g54390	182.16	192.32	163.48	80.99	166.37	1
Bradi1g54410	31.9	26.93	44.66	98.81	49.11	4
Bradi1g54440	69.98	106.44	213.21	354.24	116.91	4
Bradi1g54630	25.16	20.02	31.4	48.62	26.57	4
Bradi1g54650	5.81	8.87	21.97	36.3	43.47	6
Bradi1g54760	6.26	5.11	11.23	37.11	12.29	4
Bradi1g54800	48.91	44.61	97.38	139.66	44.74	4
Bradi1g54920	45.71	41.9	26.77	15.26	38.39	1
Bradi1g54950	44.92	36.13	45.71	18.09	15.45	2
Bradi1g54970	50.87	46.72	44.53	23.91	24.95	2
Bradi1g54990	34.97	50.47	65.94	106.34	56.04	4
Bradi1g55080	16.56	18.53	27.57	34.35	24.21	4
Bradi1g55110	45.48	42.31	69.59	166.32	126.15	5
Bradi1g55370	116.55	107.85	89.78	59.7	146.35	1
Bradi1g55440	129.65	140.94	741.58	1516.19	355.02	4
Bradi1g55488	114.35	74.21	70.2	36.58	83.94	1
Bradi1g55560	143.22	170.67	74.23	29.26	209.85	1
Bradi1g55610	81.66	92.04	61.53	41.4	86.74	1
Bradi1g55620	130.81	167.29	88.36	40.35	336.18	6
Bradi1g55650	14.7	26.32	47.77	44.29	63.54	6
Bradi1g55672	16.69	17.84	24.57	43.24	30.31	5
Bradi1g55677	8.68	7.53	10.54	18.06	11.75	5
Bradi1g55720	57.79	96.81	181.12	104.52	168.58	6
Bradi1g55740	609.61	512.5	404.56	197.78	356.08	1
Bradi1g56040	31.72	23.26	14.85	13.93	21.9	1
Bradi1g56130	669.82	636.34	439.57	125.36	366.78	1
Bradi1g56137	42.74	51.28	94.6	75.48	54.21	3
Bradi1g56280	105.12	84.24	52.4	25.58	92.74	1
Bradi1g56580	3439.44	4159.55	2514.17	468.73	1492.59	2
Bradi1g56600	72.61	82.96	64.43	35.93	67.89	1
Bradi1g56630	8.56	9.9	11.06	13.49	17.88	6
Bradi1g56680	59.79	67.01	93.16	248.79	191.28	5
Bradi1g56690	53.87	84.21	170.25	117.77	115.02	3
Bradi1g56695	5.11	6.99	22.46	12.48	13.8	3
Bradi1g56807	7.59	10.07	16.38	31.9	18.07	5
Bradi1g56930	61.79	81.98	49.01	16.19	51.97	1
Bradi1g56937	39.4	37.1	23.21	13.75	38.23	1
Bradi1g56990	15.8	40.92	70.34	117.3	85.03	5
Bradi1g57040	86.55	70	71.86	43.05	61.5	1
Bradi1g57050	6.8	15.25	11.42	11.05	8.05	3
Bradi1g57060	11.47	24.32	20.38	14.02	12.24	2
Bradi1g57147	56.15	112.58	87.77	50.24	54.24	2
Bradi1g57190	108.46	73.66	46.49	24.37	63.15	1
Bradi1g57470	19.29	26.15	38.43	31.86	15.31	3
Bradi1g57570	21.17	28.14	42.75	51.64	74.05	6
Bradi1g57580	11.57	15.71	53.31	265.94	114.45	5
Bradi1g57590	22.8	17.86	55.59	409.01	288.41	5
Bradi1g57690	5.85	5.17	10.82	17.69	13.54	5
Bradi1g57720	18	11.21	8.59	11.79	9.32	1
Bradi1g57730	7.8	8.14	9.85	9	16.24	6
Bradi1g57740	6.27	9.43	10.36	13.8	19.96	6
Bradi1g57760	13.75	19.54	24.8	5.62	6.26	2
Bradi1g57900	35	32.76	27.71	13.47	23.44	1
Bradi1g57910	10.81	14.96	30.92	43.94	25.46	4
Bradi1g58000	23.9	21.82	23.97	47.2	47.27	5
Bradi1g58087	12.48	14.8	19.88	33.3	15.74	4
Bradi1g58160	942.47	1136.23	717.81	170.84	416.72	2
Bradi1g58210	2280.63	2514.97	3012.68	1575.89	1069.08	2
Bradi1g58220	255.15	293.97	217.34	61.02	158.23	2
Bradi1g58230	52.57	48.06	61.29	36.1	28.03	2
Bradi1g58240	14.52	35.41	26.62	39.69	23.67	4
Bradi1g58340	182.79	181.95	193.59	87.68	91.8	2
Bradi1g58350	1242.58	1705.46	918.42	69.93	324.21	2
Bradi1g58400	39.51	41.97	116.78	239.98	108.32	4
Bradi1g58480	1951.43	1886.23	1266.11	572.59	1605.8	1
Bradi1g58500	33.55	29.74	24.23	14.64	32.13	1
Bradi1g58600	122.2	96.5	69.66	35.6	80.57	1
Bradi1g58720	15.71	26.09	44.94	36.34	44.93	6
Bradi1g58746	23.95	22.48	24.89	50.47	79.34	6
Bradi1g58830	111.26	107.57	84.08	92.04	43.23	2
Bradi1g58940	9.82	11.6	20.39	21.23	16.32	4
Bradi1g59070	17.97	14	8.67	7.59	15.22	1
Bradi1g59200	5.93	5	10.43	37.94	19.21	5
Bradi1g59210	11.73	8.06	14.19	12.45	6.5	3
Bradi1g59220	2551.52	2648.45	1733.96	933.45	2370.21	1
Bradi1g59430	262.62	163.78	156.72	74.41	176.71	1
Bradi1g59500	162.41	176.56	103.86	21.87	91.08	1
Bradi1g59730	18.59	21.68	16.07	11.77	10.24	2
Bradi1g59795	11.29	11.18	13.65	10.03	6.62	2
Bradi1g59880	82.44	72.86	63.17	29.75	22.86	2
Bradi1g60030	21.99	24.04	13.02	6.95	14.18	1
Bradi1g60050	33.29	43.53	43.93	13.89	14.81	2
Bradi1g60100	89.01	94.49	73.58	18.7	50.35	2
Bradi1g60110	62.9	88.84	126.02	186.89	137.14	5
Bradi1g60170	11.26	12.18	21.27	23.44	51.8	6
Bradi1g60200	13.74	19.48	12.68	6.27	14.35	1
Bradi1g60390	5.83	38.65	38.48	17.82	12.2	3
Bradi1g60397	283.85	253.92	237.88	141.05	191.93	2
Bradi1g60600	75.73	94.53	74.69	37.53	42.98	2
Bradi1g60670	13.41	9.26	6.21	6.54	7.91	1
Bradi1g60750	16.08	24.37	42.15	51.37	25.95	4
Bradi1g60800	389.9	420.02	299.95	141.87	126.25	2
Bradi1g60817	190.44	244.41	412.74	614.62	446.65	5
Bradi1g60846	242.49	411.53	355.13	57.58	186.64	2
Bradi1g60950	13.07	8.82	12.7	5.24	12.69	1
Bradi1g60960	91.67	153.63	128.84	80.36	200.21	6
Bradi1g60970	73.35	73.77	66.93	36.05	70.4	1
Bradi1g61010	145.64	154.39	115.17	45.67	47.32	2
Bradi1g61110	37.89	30.01	19.43	6.94	29.16	1
Bradi1g61130	21.58	16.99	13.45	8.54	15.12	1
Bradi1g61160	8.94	9.78	16.15	11.01	7.52	3
Bradi1g61250	102.42	76.71	57.07	23.83	66.12	1
Bradi1g61540	19.47	24.42	40.92	30.58	35.65	3
Bradi1g61560	242.9	273.13	171.28	111.04	244.21	1
Bradi1g61757	27.08	27.03	17.88	5.4	13.02	1
Bradi1g61764	13.48	10.96	9.08	6.33	10.78	1
Bradi1g61810	17.43	28.64	13.11	7.15	18.27	1
Bradi1g61986	7.38	6.59	6.71	15.74	12.9	5
Bradi1g62140	14.58	12.77	14.68	28.08	22.6	5
Bradi1g62170	250.9	246.57	213.29	61.21	129.66	2
Bradi1g62240	170.51	196.58	186.21	42.54	82.62	2
Bradi1g62300	199.8	348.24	626.87	686.14	893.99	6
Bradi1g62400	12	48.98	22.86	11.43	35.78	1
Bradi1g62410	30.82	38.32	21.6	6.49	23.77	1
Bradi1g62430	12.38	7.32	10.24	15.17	14.21	5
Bradi1g62520	6.05	8.92	10.14	23.06	8.41	4
Bradi1g62660	263.07	210.83	158.63	162.1	105.62	2
Bradi1g62720	139.04	115.4	91.21	60.78	120.53	1
Bradi1g62920	5.53	6.54	9.08	14.86	10.88	5
Bradi1g62940	199.46	238.08	155.8	84.39	173.83	1
Bradi1g62957	55.25	53.95	64.59	111.12	88.66	5
Bradi1g63080	26.55	41.18	99.35	126.26	13.74	4
Bradi1g63100	118.48	127.26	58.91	42.15	117.3	1
Bradi1g63127	6.68	8.31	8.99	19.21	7.05	4
Bradi1g63140	8.98	11.59	18.21	31.68	20.94	5
Bradi1g63190	22.54	20.99	13.29	5.04	19.82	1
Bradi1g63270	29.62	93.13	153.89	165.28	305.55	6
Bradi1g63277	12.21	11.76	8.56	5.73	9.13	1
Bradi1g63300	64.76	66.18	37.49	10.35	41.56	1
Bradi1g63433	102.47	77.74	117.9	190.14	109.45	4
Bradi1g63480	20.32	41.36	116.15	234.9	208.09	5
Bradi1g63490	126.91	122.38	86.87	36.18	87.59	1
Bradi1g63560	9.8	9.55	12.72	22.66	12.35	4
Bradi1g63630	39.64	52.6	107.12	108.36	112.68	6
Bradi1g63640	25.49	46.67	76.06	109.53	85.73	5
Bradi1g63650	9.69	10.08	25.16	42.03	26.11	5
Bradi1g63700	18.16	20.71	37.4	87.55	44.96	5
Bradi1g63810	11.9	5.01	8.87	17.85	14.53	5
Bradi1g63823	13.81	12.67	15.74	25.8	21.49	5
Bradi1g64010	194.47	199.54	180.06	95.34	162.58	1
Bradi1g64020	93.87	80.75	119.49	197.27	150.15	5
Bradi1g64050	13.96	21.66	61.78	40.43	53.45	3
Bradi1g64060	45.64	46.11	66.02	112.23	75.26	5
Bradi1g64070	7.58	5.58	7.32	12.22	10.92	5
Bradi1g64120	426.5	493.01	638.29	202.56	238.07	2
Bradi1g64130	309.24	316.84	286.65	114.35	197.46	2
Bradi1g64267	507.73	528.63	473.55	208.95	321.25	2
Bradi1g64280	16.85	7.42	12.17	10.34	25.77	6
Bradi1g64320	27.94	42.48	27.97	59.1	48.6	5
Bradi1g64370	50.56	46.09	56.3	96.88	68.34	5
Bradi1g64381	313.4	302.38	210.31	91.77	234.5	1
Bradi1g64520	18	20.94	26.19	45.07	41.3	5
Bradi1g64540	160.99	201.82	159.31	92	115.18	2
Bradi1g64630	40.48	40.48	58.07	181.62	96.58	5
Bradi1g64740	42.03	50.83	67.93	77.57	86.1	6
Bradi1g64770	25.65	21.06	17.47	9.99	9.23	2
Bradi1g64830	54.79	39.44	38.64	32.58	25.21	2
Bradi1g64850	98.06	79.36	167.82	109.07	44.79	3
Bradi1g64950	20.97	15.93	25.15	20.5	37.13	6
Bradi1g64978	36.95	70.37	70.81	88.62	65.05	4
Bradi1g65130	28.3	22.73	19.6	8.22	8.65	2
Bradi1g65157	21.61	26.9	47.91	88.41	76.31	5
Bradi1g65340	26.86	19.96	20.81	8.21	9.95	2
Bradi1g65440	118.74	105.16	186.66	390.05	166.89	4
Bradi1g65467	258.46	226.49	158.26	85.73	169.92	1
Bradi1g65520	5.17	7.56	18.22	6.73	26.15	6
Bradi1g65580	731.81	745.21	707.29	317.23	464.48	2
Bradi1g65600	26.36	22.28	15.55	8.55	10.42	2
Bradi1g65780	14.36	19.1	25.89	30.51	7.58	4
Bradi1g65810	48.9	138.93	431.05	348.91	460.52	6
Bradi1g65820	181.1	111.62	97.34	215.61	353.16	6
Bradi1g65825	47.63	33.13	49.92	38.47	14.32	2
Bradi1g65880	72.44	100.73	102.49	42.32	46.78	2
Bradi1g65890	19.63	22.02	18.56	10.16	19.03	1
Bradi1g65900	124.84	121.61	92.76	34.57	70.23	2
Bradi1g65910	74.11	142.37	174.2	63.58	67.32	3
Bradi1g66090	51.7	60.51	33.62	18.95	35.43	1
Bradi1g66250	14.14	17.98	30.48	85.37	41.28	5
Bradi1g66270	7.12	15.1	27.7	74.06	43.81	5
Bradi1g66296	76.73	78.71	52.93	13.97	35.93	2
Bradi1g66350	29.6	19.89	22.6	42.05	24.8	4
Bradi1g66470	5.45	7.77	11.8	9.3	6.21	3
Bradi1g66533	8.82	22.06	21.46	26.4	11.02	4
Bradi1g66590	1069.19	339.87	814.84	921.61	535.06	4
Bradi1g66677	119.82	144.35	132.42	239.46	271.31	6
Bradi1g66687	109.4	94.2	120.16	206.68	144.24	5
Bradi1g66731	19.77	14.6	13.5	7.75	10.78	1
Bradi1g66780	44.56	35.42	69.61	33.76	52.26	3
Bradi1g66830	106.95	83.77	56.08	31.27	85.16	1
Bradi1g66880	5.64	9.23	18.38	24.78	15.01	4
Bradi1g66950	40.9	46.83	52.22	85.78	50.53	4
Bradi1g66990	7.84	8.05	11.4	18.35	11.64	4
Bradi1g67020	770.07	730.95	583.73	237.11	512.74	1
Bradi1g67060	18.09	19.32	22.75	60.82	35.46	5
Bradi1g67080	15.44	9.87	14.05	7.09	6.05	2
Bradi1g67120	30.02	48.36	98.04	70.83	8.87	3
Bradi1g67170	72.83	75.57	61.74	13.12	35.31	2
Bradi1g67180	18.12	17.84	21.13	37.93	27.35	5
Bradi1g67240	119.63	138.4	582.72	1281	319.62	4
Bradi1g67247	31.88	39.22	53.48	77.09	61.26	5
Bradi1g67260	6.61	7.8	12.93	14.86	10.1	4
Bradi1g67270	94.46	99.69	66.31	23.79	67.07	1
Bradi1g67440	26.9	30.74	16.23	12.36	23.17	1
Bradi1g67600	5.12	10.49	14.06	10.19	13.38	3
Bradi1g67730	43.02	46.98	41.97	101.28	117.97	6
Bradi1g67760	97.34	86.44	74.75	61.53	37.07	2
Bradi1g67790	228.86	193.01	372.52	609.01	282.25	4
Bradi1g67830	35.78	45.42	28.86	8.77	14.73	2
Bradi1g67840	19.5	14.48	14.3	5.95	8.9	2
Bradi1g67870	12.89	15.82	20.7	26.58	20.46	5
Bradi1g67920	32.54	37.69	70.82	120.16	55.29	4
Bradi1g67930	15.07	19.67	16.88	8.65	14.94	2
Bradi1g67980	48.39	87.72	47.74	8.11	29.98	2
Bradi1g67990	106.98	101.83	70.44	34.93	86.92	1
Bradi1g68010	60.14	62.55	82.78	98.18	136.68	6
Bradi1g68280	43.67	37.03	44.69	89.63	53.4	4
Bradi1g68330	26.38	22.33	27.12	13.87	7.59	2
Bradi1g68340	12.19	11.57	17.8	24.85	18.49	5
Bradi1g68372	6.59	6.03	6.68	17.82	14.87	5
Bradi1g68580	55.88	79.01	114.94	130.97	113.54	5
Bradi1g68680	22.84	25.49	39.06	56.18	61.42	6
Bradi1g68710	171.66	126.62	118.46	51.09	53.67	2
Bradi1g68830	6.43	6.35	10.54	21.22	6.93	4
Bradi1g68950	13.38	17.68	13.99	8.38	12	2
Bradi1g69160	19.56	15.06	24.81	183.25	79.29	5
Bradi1g69240	35.38	28.95	25.87	13.99	22.57	1
Bradi1g69340	12	27.16	41.06	57.18	49.14	5
Bradi1g69407	10.65	21.68	36.81	64.94	43.52	5
Bradi1g69490	8.55	8.75	8.31	17.01	10.02	4
Bradi1g69530	599.39	679.16	554.91	350.85	939.89	1
Bradi1g69540	52.69	59.29	38.74	28.2	61.96	1
Bradi1g69550	95.31	81.32	69.99	33.49	32.34	2
Bradi1g69637	27.61	25.98	20.18	6.81	9.31	2
Bradi1g69650	152.17	139.64	115.4	35.31	80.49	2
Bradi1g69710	53.5	107.78	209.75	254.78	125.99	4
Bradi1g69827	19.3	17.11	13.07	9.23	15.25	1
Bradi1g69910	41.2	39.67	82.39	124.77	67.76	4
Bradi1g70160	93.62	69.27	84.51	143.21	100	5
Bradi1g70290	55.34	42.69	49.47	32	25	2
Bradi1g70570	91.21	72.33	60.2	35.84	68.15	1
Bradi1g70700	9.55	18.42	34.62	31.63	26.49	3
Bradi1g70730	5.38	5.99	11.88	29.2	22.45	5
Bradi1g70740	26.28	50.98	61.79	59.41	76.81	6
Bradi1g70761	116.73	215.21	161.82	82.73	132.6	2
Bradi1g70810	21.41	20.04	22.68	9.65	10.7	2
Bradi1g70820	82.91	30.84	27.52	6.96	12.94	1
Bradi1g70920	35.65	56.07	98.76	308.48	293.33	5
Bradi1g71120	64.92	83.46	72.65	38.23	97	1
Bradi1g71160	38.3	43.55	28.83	14.9	27.99	1
Bradi1g71210	14.57	21.1	20.57	15.27	10.48	2
Bradi1g71310	122.76	146.19	95.99	37.24	95.03	1
Bradi1g71330	24.29	32.52	46.33	58.99	51.89	5
Bradi1g71360	87.65	133.06	105.01	117.32	205.45	6
Bradi1g71370	39.81	39.06	25.26	15.59	21.14	1
Bradi1g71373	25.55	27.14	20.14	35.66	43.12	6
Bradi1g71420	41.32	35.7	27.27	11.08	22.66	1
Bradi1g71425	80.34	72.04	58.03	20.42	54.49	1
Bradi1g71540	20.73	57.43	203.06	371.63	273.41	5
Bradi1g71590	12.58	19.55	18.47	28.31	41.85	6
Bradi1g71667	123.12	164.81	125.1	57.2	70.53	2
Bradi1g71690	21.31	35.16	30.74	43.28	48.59	6
Bradi1g71810	122.1	154.3	199.1	308.92	229.5	5
Bradi1g71840	86.97	77.04	54.72	54.07	113.05	1
Bradi1g71890	71.48	80.3	60.27	34.96	55.58	1
Bradi1g71920	10.18	30.11	84.96	45.99	110.32	6
Bradi1g72007	19.38	20.04	18.32	44.03	22.47	4
Bradi1g72430	172.42	150.07	183.83	125.35	89.52	2
Bradi1g72449	77.09	116.74	215.32	173.05	289.37	6
Bradi1g72457	19.78	36.89	38.24	10.84	12.81	2
Bradi1g72590	19.45	29.95	65.16	57.28	138.67	6
Bradi1g72780	63.72	69.5	55.54	16.32	45.35	1
Bradi1g72790	209.7	236.76	226.73	76.32	119.91	2
Bradi1g72875	56.46	63.52	49.75	14.54	34.39	2
Bradi1g72910	75.3	83.17	61.29	27.2	38.88	2
Bradi1g72940	9.36	22.56	23.37	21.82	16.68	3
Bradi1g72950	5.21	6.09	13.21	24.8	12.43	4
Bradi1g73200	48.98	50.79	25.42	5.49	19.71	1
Bradi1g73660	5.68	5.37	7.46	13.79	8.29	4
Bradi1g73670	16	15.17	17.6	40.06	21.91	4
Bradi1g73700	18.11	14.79	12.06	9.03	14.98	1
Bradi1g73710	25.26	42.1	36.58	16.21	19.68	2
Bradi1g73770	686.16	695.32	595.35	327.16	541.62	1
Bradi1g73810	10.99	7.25	11.64	24.65	13.32	4
Bradi1g73830	37.82	27.58	58.7	174.23	69.87	4
Bradi1g73890	13.56	11.02	12.94	6.63	5.57	2
Bradi1g73960	10.3	5.46	7.73	11.51	9.21	5
Bradi1g74030	21.84	22.97	16.58	6.52	14.16	1
Bradi1g74240	6.4	7.39	9.89	17.53	11.72	5
Bradi1g74300	22.39	16.31	12.54	9.21	17.43	1
Bradi1g74350	100.94	56.56	72.78	26.21	48.09	1
Bradi1g74480	91	99.21	118.83	325.83	162.18	4
Bradi1g74490	5.28	9.75	20	9.85	9.07	3
Bradi1g74570	102.78	98.35	59.24	24.13	57.32	1
Bradi1g74590	171.79	151.18	271.03	548.05	239.63	4
Bradi1g74680	14.6	16.39	20.95	35.9	17.74	4
Bradi1g74700	8.33	5.05	7.09	13.1	9.94	5
Bradi1g74790	9.87	9.53	9.28	25.07	16.06	5
Bradi1g74810	16.94	17.53	19.69	39.28	25.04	5
Bradi1g74850	62.96	64.85	42.3	28.02	60.72	1
Bradi1g74862	67.04	84.91	79.35	31.68	48.03	2
Bradi1g74900	5.37	9.75	30.2	13.85	25.22	3
Bradi1g75140	20	30.57	47.32	72.69	72.92	5
Bradi1g75220	149.92	163.68	179.25	414.81	282.57	5
Bradi1g75290	113.39	97.54	101.48	47.55	50.83	2
Bradi1g75590	27.32	22.98	35.82	66.52	38.54	4
Bradi1g75610	56.3	90.48	67.65	16.87	106.01	1
Bradi1g75740	26.67	27.94	23.86	21.95	12.89	2
Bradi1g75820	89.21	100.23	112.67	218.48	197.03	5
Bradi1g75960	212	157.94	239.57	645.81	357.89	5
Bradi1g76040	33	29.38	23.07	15.79	26.88	1
Bradi1g76050	9.68	9.7	15.57	7.7	8.73	3
Bradi1g76140	30.94	34.78	24.51	15.27	27.92	1
Bradi1g76177	48.94	63.26	132.98	277.6	154.58	5
Bradi1g76190	9.64	24.35	31.02	49.54	26.81	4
Bradi1g76227	35.16	46.59	46.26	71.34	86.13	6
Bradi1g76280	32.99	43.66	66.61	111.25	63.53	4
Bradi1g76290	27.53	26.03	11.36	7.09	18.42	1
Bradi1g76330	1384.17	1673.52	927.04	239.3	1357.36	1
Bradi1g76430	11.22	10.93	16.26	24.74	22.07	5
Bradi1g76460	41.6	52.73	69.34	122.23	102.24	5
Bradi1g76465	45.36	45.34	56.55	36.1	25.17	2
Bradi1g76470	2468.31	2541.48	1610.19	840.74	2373.4	1
Bradi1g76550	109.1	138.46	85.27	25.92	100.37	1
Bradi1g76600	30.03	30.19	22.53	12.13	16.99	2
Bradi1g76760	30.64	76.4	96.77	236.22	179.98	5
Bradi1g76787	35.64	34.31	22.64	6.81	18.92	1
Bradi1g76800	151.21	131.2	400.64	841.35	291.44	4
Bradi1g76880	59.73	60.97	48.05	16.75	37.64	1
Bradi1g77040	106.3	129.43	280.86	383.65	198.25	4
Bradi1g77047	198.72	175.16	118.43	38.11	110.28	1
Bradi1g77060	69.43	63.37	41.47	10.33	43.67	1
Bradi1g77100	66.3	61.06	36.12	17.76	56.24	1
Bradi1g77320	69.2	64.26	51.01	30.77	63.82	1
Bradi1g77350	52.76	50	41.11	20.09	33.7	1
Bradi1g77380	366.75	368.73	273.84	179.65	332.41	1
Bradi1g77430	43.28	37.6	25.35	9.46	22.49	1
Bradi1g77450	15.2	25.72	50.61	46.76	110.17	6
Bradi1g77570	13.54	16.04	22.55	31.75	22.09	4
Bradi1g77710	31.09	11.74	12.48	11.06	12.8	1
Bradi1g77850	28.38	25.93	27.9	56.65	49.11	5
Bradi1g77867	76.77	88.57	53.21	8.38	47.42	1
Bradi1g77950	169.8	153.3	134.89	65.23	137.64	1
Bradi1g78160	21.28	18	12.92	6.41	18.61	1
Bradi1g78180	92.2	90.31	64.7	39.1	85.71	1
Bradi1g78220	155.34	150.46	259.82	389.02	229.34	4
Bradi1g78246	12.56	21.85	22.43	53.11	10.69	4
Bradi1g78400	111.75	98.88	118.66	73.52	56.99	2
Bradi1g78610	17.36	11.3	13.82	22.65	18.76	5
Bradi1g78660	254.05	180.67	134.57	84.57	158.66	1
Bradi1g78710	77.77	132.04	113.58	28.33	43.91	2
Bradi1g78772	10.5	29.35	21.88	11.65	13.88	2
Bradi2g00220	65.66	55.58	44.89	15.85	9.11	2
Bradi2g00280	15.15	31.1	77.06	49.88	57.42	3
Bradi2g00310	27.24	27.07	42.08	75.41	54.02	5
Bradi2g00650	217.25	201.82	139.85	99.08	187.3	1
Bradi2g00670	15.99	10.1	17.62	10.26	7.1	2
Bradi2g00740	43.6	53.31	40.08	113.16	85.62	5
Bradi2g00890	60.57	50.13	71.48	113.25	77.64	5
Bradi2g01050	24.91	25.62	25.25	31.65	13.35	4
Bradi2g01104	6.78	11.84	21.99	32.12	30.1	5
Bradi2g01350	89.62	79.34	85.67	115.55	159.6	6
Bradi2g01387	22.17	26.68	44.2	58.81	30.53	4
Bradi2g01420	10.17	9.63	10.45	20.65	21.74	5
Bradi2g01440	142.27	88.05	116.6	183.2	134.13	5
Bradi2g01504	75.93	64.44	47.85	27.11	55.71	1
Bradi2g01511	55.31	57.14	68.01	122.41	90.59	5
Bradi2g01520	31.75	35.15	31.13	13.58	19.63	2
Bradi2g01530	5.88	5.42	8.77	14.58	7.64	4
Bradi2g01610	200.01	190.51	154.33	96.31	206.08	1
Bradi2g01937	8.97	11.22	17.85	27.5	14.41	4
Bradi2g01980	8.78	10.38	12.02	28.54	17.51	5
Bradi2g02070	16.78	16.66	11.07	6.9	13.57	1
Bradi2g02310	35.89	97.74	327.37	177.94	401.73	6
Bradi2g02432	11.51	13.01	22.02	25.41	20.54	5
Bradi2g02477	7.74	12.53	18.92	14.38	20.68	6
Bradi2g02510	32.67	42.04	55.73	128.46	84.97	5
Bradi2g02524	6.63	6.87	9.52	26.53	15.33	5
Bradi2g02720	33.92	37.34	60.95	41.14	17.88	3
Bradi2g02770	134.75	111.88	94.12	43.93	91.82	1
Bradi2g02890	47.9	38.2	25.38	20.99	46.78	1
Bradi2g02930	61.3	55.14	35.86	12.74	33.24	1
Bradi2g03290	15.49	26.19	45.62	53.87	31.86	4
Bradi2g03320	14.48	11.27	10.85	9.37	7.2	2
Bradi2g03357	11.14	13.24	20.88	16.1	9.52	3
Bradi2g03400	35.61	36.94	27.73	9.91	17.6	2
Bradi2g03530	47.56	51.09	77.45	107.51	66.66	4
Bradi2g03631	18.77	15.04	13.25	7.65	5.99	2
Bradi2g03680	140.25	162.94	130.34	51.83	119.96	1
Bradi2g03694	124.85	207.01	154.83	43.48	88.34	2
Bradi2g03713	88.44	95.23	70.63	29.42	49.67	2
Bradi2g03717	188.61	239.74	177.88	65.09	164.19	1
Bradi2g03970	63.36	66.97	55.14	26	38.95	2
Bradi2g04010	9.94	14.47	27.64	18.89	30.75	6
Bradi2g04020	7.61	9.69	14.38	11.42	6.27	3
Bradi2g04070	17.57	20.64	24.43	49.16	28.96	4
Bradi2g04180	93.33	112.48	137.34	202.19	264.98	6
Bradi2g04420	60.64	57.89	44.81	27.46	47.52	1
Bradi2g04497	10.56	9.48	16.78	25.32	15.14	4
Bradi2g04510	18.36	24.92	30.13	7.9	8.89	2
Bradi2g04530	115.34	134.62	108.15	52.87	76.22	2
Bradi2g04577	47.91	68.34	168.64	403.93	133.39	4
Bradi2g04670	6.65	6.28	6.79	11.07	28.14	6
Bradi2g04700	47.02	70.8	254.92	568.41	301.14	5
Bradi2g04720	22.22	34.76	85.21	276.27	235.89	5
Bradi2g04760	8.77	7.09	13.53	47.53	16.73	4
Bradi2g04990	8.35	17.57	28.7	23.37	25.51	3
Bradi2g05050	70.06	92.21	45.74	10.27	49.96	1
Bradi2g05070	65.08	83.16	54.63	12.08	28.93	2
Bradi2g05090	11.91	9.09	6.82	5.91	9.41	1
Bradi2g05130	80.23	59.57	51.26	38.95	62.46	1
Bradi2g05140	17.34	11.29	11.09	6.04	8.68	1
Bradi2g05200	11.99	14.25	15.1	12.23	6.9	2
Bradi2g05226	154.65	233.5	459.06	411.9	139.66	3
Bradi2g05270	11.01	14.05	16.64	24.02	37.03	6
Bradi2g05330	59.73	70.66	102.29	144.56	121.85	5
Bradi2g05357	8.96	7.03	9.98	16.35	13.13	5
Bradi2g05390	91.27	72.17	59.51	45.55	79.2	1
Bradi2g05520	24.01	40.91	69.61	78.47	39.93	4
Bradi2g05567	5.25	5.88	7.4	12.4	9.73	5
Bradi2g05590	76.87	88.33	166.43	136.77	180.17	6
Bradi2g05611	9.46	11.95	11.79	23.53	14.02	4
Bradi2g05620	140.35	125.77	99.04	105.98	211.93	6
Bradi2g05720	85.22	99.54	265.61	340.52	226.68	4
Bradi2g05750	105.7	44.04	43.65	20.75	31.93	1
Bradi2g05760	34.8	21.41	16.95	17.03	17.61	1
Bradi2g05770	34.93	29.38	24.56	20.09	17.23	2
Bradi2g05816	46.67	36.3	26.06	21.69	42.91	1
Bradi2g05832	53.49	25.55	46.83	22.8	66.69	6
Bradi2g05850	11.52	16.96	25.01	29.96	53.53	6
Bradi2g05927	55.29	37.04	35.96	7.4	6.88	2
Bradi2g05980	67.58	94.25	76.75	27.1	33.69	2
Bradi2g06000	105.69	94.37	77.96	52.22	84.8	1
Bradi2g06080	187.62	210.9	169.92	56.16	100.63	2
Bradi2g06111	38.58	80.05	33.6	8.86	51.18	1
Bradi2g06370	17.96	18.07	25.88	20.36	11.49	3
Bradi2g06520	438.63	500.88	384.65	81.17	218.82	2
Bradi2g06590	37.35	27.74	16.85	8.5	15.31	1
Bradi2g06730	357.44	354.96	249.39	156.38	433.96	1
Bradi2g06830	24.38	27.89	28.14	40.42	18.59	4
Bradi2g06900	69.78	55.25	77.24	155.03	147.32	5
Bradi2g06930	5.86	7.98	12.74	18.18	12.02	4
Bradi2g06950	32.38	41.64	61.51	94.78	83.94	5
Bradi2g07050	9.29	16.3	14.61	16.63	28.24	6
Bradi2g07090	13.88	16.65	34.15	37.5	14.21	4
Bradi2g07160	22.83	21.3	17.35	28.84	64.46	6
Bradi2g07266	67.48	53.3	35.79	11.31	36.76	1
Bradi2g07290	28.69	72.42	64.3	74.11	55.88	3
Bradi2g07293	22.08	103.52	89.14	80.05	58.87	3
Bradi2g07310	5.19	9.2	8.72	5.98	11.54	6
Bradi2g07330	6.83	8.76	5.43	11.02	6.32	4
Bradi2g07550	64.99	44.89	24.12	94.44	116.83	6
Bradi2g07560	34.16	37.61	44.6	73.23	60.84	5
Bradi2g07577	6.34	9.1	9.8	42.75	19.93	5
Bradi2g07630	13.33	15.46	9.59	5.54	9.68	1
Bradi2g07660	11.08	11.98	24.89	24.24	23.89	5
Bradi2g07710	19.14	16.77	15.77	9.36	18.44	1
Bradi2g07790	9.87	11.83	13.3	23.72	13.53	4
Bradi2g07870	10.63	11.73	14.18	22.8	21.91	5
Bradi2g07970	11.6	12.41	15.43	40.51	35.01	5
Bradi2g08030	128.41	129.31	75.38	27.11	73.2	1
Bradi2g08100	112.96	137.52	73.26	24.43	86.09	1
Bradi2g08140	13.61	12.69	18.49	28.24	24.44	5
Bradi2g08340	686.76	785.03	594.68	203.01	548.69	1
Bradi2g08350	51.62	51.56	60.48	24.16	28.36	2
Bradi2g08500	47.94	43.47	46.33	88.46	68.69	5
Bradi2g08510	5.7	6.65	10.93	12.25	15.73	6
Bradi2g08620	66.9	141.41	319.03	311.94	215.64	3
Bradi2g08701	38.76	58.66	89.7	111.26	90.43	5
Bradi2g08790	46.01	36.04	35.69	11.08	6.66	2
Bradi2g08910	29.41	30.13	21.92	12.16	17.66	2
Bradi2g09060	7.57	17.32	38.03	37.16	22.14	3
Bradi2g09145	33.01	75.28	228.26	406.27	144.44	4
Bradi2g09187	37.37	33.17	30.91	15.4	17.03	2
Bradi2g09195	19.81	19.91	16.97	7.65	7.34	2
Bradi2g09200	180.52	174.65	113.39	30.22	108.78	1
Bradi2g09407	18.64	27.41	40.58	56.21	35.54	4
Bradi2g09480	6.82	7.98	14.53	5.88	5.36	3
Bradi2g09530	51.72	78.81	129.91	229.28	198.3	5
Bradi2g09550	13.63	9.64	17.26	27.32	14.5	4
Bradi2g09720	34.76	65.47	26.92	9.99	39.14	1
Bradi2g09760	86.25	89.8	137.02	206.68	142.62	5
Bradi2g09860	44.69	28.44	38.47	61.14	43.83	5
Bradi2g09890	7.81	7.97	13.67	16.42	9.33	4
Bradi2g09900	13.22	17.36	33.08	55.95	30.25	4
Bradi2g09930	11.51	16.21	23.4	40.42	29.81	5
Bradi2g09940	54.71	73.3	86.57	160.97	79.14	4
Bradi2g10040	95.31	81.26	66.67	44.46	72.92	1
Bradi2g10060	8.37	11.9	15.37	22.84	14.01	4
Bradi2g10080	21.84	22.35	25.53	48.57	33.07	5
Bradi2g10100	33.18	30.68	36.49	69.13	56.68	5
Bradi2g10110	15.83	14.9	85.32	197.98	55.08	4
Bradi2g10278	68.61	55.45	40.07	29.22	61.03	1
Bradi2g10640	10.37	5.05	5.61	6.76	5.68	1
Bradi2g10710	19.59	15.9	13.99	32.93	31.04	5
Bradi2g10740	82.14	75.37	50.98	12.08	40.65	1
Bradi2g10770	1250.98	1243.8	774.35	300.71	605.71	1
Bradi2g10790	116.34	89.97	122.33	212.15	160.19	5
Bradi2g10810	233.34	287.08	277.64	124.49	173.32	2
Bradi2g10960	13.92	15.19	17.19	9.52	7.32	2
Bradi2g10970	185.03	158.97	135.9	55.3	43	2
Bradi2g11080	140.32	60.94	50.96	22.15	33.49	1
Bradi2g11100	45.03	63.45	97.7	37.17	56.19	3
Bradi2g11170	26.67	44.78	97.77	102.06	114.1	6
Bradi2g11210	54.94	42.77	48.07	122.88	50.1	4
Bradi2g11220	255.51	467.51	343.95	181.48	434.72	1
Bradi2g11240	39.25	46.95	80.04	97.88	52.11	4
Bradi2g11350	27.27	27.36	40.11	103.93	75.36	5
Bradi2g11740	35.27	59.45	142.02	188.38	128.59	5
Bradi2g11790	95.05	123.43	144.09	254.75	170.23	5
Bradi2g11821	6.69	13.22	28.01	36.68	52.7	6
Bradi2g11890	7.19	11.2	26.42	24.33	11.49	3
Bradi2g11900	39.69	30.33	41.35	165.41	103.8	5
Bradi2g11940	174.5	303.06	397.25	423.17	423.79	6
Bradi2g11990	33.95	23.3	29.55	57.7	43.57	5
Bradi2g12020	29.71	36.68	27.63	13.52	21.4	2
Bradi2g12047	52.22	76.96	58.14	22.55	28.29	2
Bradi2g12067	364.34	331.2	258.66	135.39	322.49	1
Bradi2g12080	5.39	5.49	13.39	45	14.51	4
Bradi2g12140	57.6	54.64	38.42	23.45	47.09	1
Bradi2g12150	134.4	145.02	175.41	206.02	100.16	4
Bradi2g12170	5.33	5.89	8.35	12.3	8.97	5
Bradi2g12228	5.35	6.36	8.8	12.34	12.62	5
Bradi2g12300	100.22	99.73	69.38	30.01	61.82	1
Bradi2g12330	15.13	15.12	12.31	6.76	6.6	2
Bradi2g12390	6.78	6.46	10.36	15.14	12.55	5
Bradi2g12427	133.61	162.9	85.6	219.25	141.5	5
Bradi2g12600	28.85	34.24	25.11	11.97	16.2	2
Bradi2g12637	9.33	11.24	12	25.37	21.55	5
Bradi2g12650	12.22	17.03	19.23	29.56	20.93	5
Bradi2g12680	36.55	34.82	48.12	82.17	56.55	5
Bradi2g12780	130.29	119.34	90.78	50.12	96.16	1
Bradi2g12850	289.08	285.48	193.62	175.73	364.63	1
Bradi2g12880	118.42	81.16	73.52	409.11	489.86	6
Bradi2g13010	70.13	66.11	94.46	133.32	120.47	5
Bradi2g13087	14.24	10.44	9.4	14.9	5.56	4
Bradi2g13110	63.66	61.48	51.85	108.85	105.55	5
Bradi2g13150	18.39	16.63	22.29	44.92	24.83	4
Bradi2g13170	89.13	64.26	105.03	215.46	125.1	5
Bradi2g13360	35.94	31.44	62.55	89	47.14	4
Bradi2g13470	68.05	79.78	114.54	235.05	384.77	6
Bradi2g13600	27.13	57.66	122.47	101.32	131.31	6
Bradi2g13610	38.2	85.52	92.61	29.75	51.4	3
Bradi2g13660	139.71	111.37	93.65	68.94	98.53	1
Bradi2g13670	16.44	12.37	15.2	28.49	14.54	4
Bradi2g13820	15.48	18.53	21.03	60.82	30.1	5
Bradi2g14220	343.4	220.01	296.41	152.76	205.58	2
Bradi2g14250	100.64	101.43	104.46	267.84	180.2	5
Bradi2g14380	14.21	18.27	11.47	6.03	13.06	1
Bradi2g14391	43.84	49.69	32.74	8	31.76	1
Bradi2g14460	253.7	263.38	213.99	128.04	191.05	1
Bradi2g14567	16.93	20.44	25.34	10.81	14.56	2
Bradi2g14720	41.98	33.69	25.57	15.22	37.01	1
Bradi2g14790	77.86	98.85	68.25	10.76	40.8	2
Bradi2g14830	185.02	171.66	154.92	90.06	155.03	1
Bradi2g14900	44.05	44.31	54.66	93.41	62.19	5
Bradi2g15307	230.46	250.98	154.1	74.02	191.48	1
Bradi2g15317	127.6	120.94	85.58	41.34	69.21	1
Bradi2g15340	21.28	23.03	26.86	51.44	29.87	4
Bradi2g15410	112.21	96.43	128.56	246.81	301.63	6
Bradi2g15520	17.18	24.15	49.01	146.5	110.1	5
Bradi2g15560	14.16	11.41	9.46	7.05	15.06	1
Bradi2g15630	1109.64	1332.22	854.65	256.69	920.83	1
Bradi2g15690	5.08	7.22	14.49	39.64	15.55	4
Bradi2g15800	9.13	5.68	7.41	11.61	7.91	4
Bradi2g15810	5.81	7.53	15.89	29.66	22.06	5
Bradi2g15870	47.63	44.58	31.44	14.17	26.37	1
Bradi2g15877	14.08	30.18	36.18	50.15	69.78	6
Bradi2g15890	61.92	34.15	39.95	30.45	38.48	1
Bradi2g15900	104.6	148.33	126.32	62.99	111.63	2
Bradi2g16005	22.54	32.43	17.11	6.85	17.67	1
Bradi2g16050	16.4	20.3	32.76	42.24	14.75	4
Bradi2g16070	67.19	57.79	70.68	46.86	35.06	2
Bradi2g16160	232.69	240.44	249.57	491.16	321.84	5
Bradi2g16290	1160.67	2736.55	3467.79	304.89	251.7	2
Bradi2g16300	116.01	170.58	114.42	81.44	59.76	2
Bradi2g16337	317.43	169.32	328.66	141.13	224.63	2
Bradi2g16396	15.91	16.3	11.02	7.11	10.8	1
Bradi2g16511	21.68	19.61	15.94	6.45	13.18	1
Bradi2g16550	5.85	14.18	12.11	22.22	9.27	4
Bradi2g16560	325.53	262.01	241.3	91.58	80.33	2
Bradi2g16570	37.99	25.73	19.87	9	5.51	2
Bradi2g16660	43.84	15.3	19.11	18.77	18.47	1
Bradi2g16680	23.7	34.26	18.26	11.82	33.02	1
Bradi2g16780	10.78	13.16	25.24	29.32	27.57	5
Bradi2g16810	546.03	725.95	481.15	81.26	185.72	2
Bradi2g16887	143.64	147.41	90.8	22.57	97.89	1
Bradi2g17067	44.73	38.98	31.56	11.68	9.26	2
Bradi2g17170	15.09	9.65	14.96	69.02	42.42	5
Bradi2g17200	27.37	24.69	15.16	7.49	26.53	1
Bradi2g17230	15.92	16.97	24.57	45.3	21.51	4
Bradi2g17260	9.18	8.36	7.66	17.38	14.01	5
Bradi2g17380	6.37	7.49	10.74	14.71	13.5	5
Bradi2g17507	157.4	183.94	204.68	80.12	86.56	2
Bradi2g17610	14.78	16.04	21.11	31.7	29.3	5
Bradi2g17630	7.68	13.11	17.73	17.73	14.22	3
Bradi2g17660	245.71	303.91	269.38	99.07	186.07	2
Bradi2g17990	13.59	9.82	14.52	40.78	16.83	4
Bradi2g18060	19.45	26.04	27.11	59.77	25.34	4
Bradi2g18070	12.32	13.13	16.96	8.12	6.97	2
Bradi2g18210	119.65	90.37	73.26	52.52	97.35	1
Bradi2g18237	21.38	20.87	25.96	32.97	49.22	6
Bradi2g18300	27.69	37.88	75.53	73.51	48.4	3
Bradi2g18530	22.53	46.24	169.73	77.99	87.71	3
Bradi2g18550	133.71	118.96	139.41	315.9	351.78	5
Bradi2g18810	110.1	117.09	78.19	49.5	102.63	1
Bradi2g18900	34.24	34.06	43.03	70	53.81	5
Bradi2g18980	9.54	20.27	45.86	57.6	55.49	5
Bradi2g19010	65.51	71.81	94.42	48.89	32.3	2
Bradi2g19050	10.15	12.12	14.16	26.27	16.72	5
Bradi2g19090	145.27	164.35	248.23	353.88	253.15	5
Bradi2g19211	5.52	5.96	8.4	10.4	5.05	4
Bradi2g19221	26.21	18.23	19.39	19.87	12.26	2
Bradi2g19260	104.17	67.44	43.26	34.81	67.83	1
Bradi2g19297	113.45	136.25	103.93	40.14	114.92	1
Bradi2g19380	19.49	26.86	63.19	85.45	48.27	4
Bradi2g19450	51.48	34.59	32.89	19.66	20.99	2
Bradi2g20020	8.35	13.74	26.44	48.49	38.31	5
Bradi2g20110	71.09	85.2	43.05	9.67	42.22	1
Bradi2g20141	8.86	11.15	14.13	19.46	34.94	6
Bradi2g20200	117.69	116.61	129.56	251.59	152.03	4
Bradi2g20400	6.86	7.72	28.08	71.64	31.53	4
Bradi2g20660	6.04	8.42	5.34	5.39	12.73	6
Bradi2g20790	20.52	15.98	11.07	5.25	11.03	1
Bradi2g21040	17.17	19.62	20.97	49.58	39.55	5
Bradi2g21060	14.03	31.01	66.64	38.58	85.63	6
Bradi2g21120	1188.84	1098.51	786.19	252.22	634.89	1
Bradi2g21180	5.55	6.39	16.18	27.22	12.02	4
Bradi2g21185	56.03	139.59	207.27	240.48	296.52	6
Bradi2g21186	14.27	46.8	54.88	70.61	88.3	6
Bradi2g21340	181.71	125.22	145.25	68.07	33.02	2
Bradi2g21360	6.05	7.47	19.17	24.96	20.15	5
Bradi2g21500	95.5	95.46	60.33	22.05	64.28	1
Bradi2g21820	11.64	9.21	13.84	26.07	18.63	5
Bradi2g21860	33.28	29.74	37.71	62.88	46.41	5
Bradi2g21870	18.24	21.76	24.4	38.42	17.82	4
Bradi2g21890	5.19	11.33	17.3	16.4	18.34	6
Bradi2g21910	50.75	26.56	20.28	8.56	16.99	1
Bradi2g21990	104.17	177.57	303.79	373.43	291.09	5
Bradi2g22210	79.29	81.93	50.88	11.87	51.11	1
Bradi2g22241	9.38	5.63	6.2	21.7	8.96	4
Bradi2g22320	7.67	11.05	17.13	10.92	16	3
Bradi2g22400	26.12	29.99	41.06	8.68	12.28	2
Bradi2g22410	15.53	8.75	11.62	23.6	23.23	5
Bradi2g22420	63.43	70.33	91.25	136.55	85.99	4
Bradi2g22490	51.21	69.78	91.66	129.63	131.43	5
Bradi2g22610	6.99	12.31	18.06	37.82	31.44	5
Bradi2g22650	7.15	12.65	26.09	17.09	24.45	6
Bradi2g22670	8.98	21.43	52.29	62.6	17.38	4
Bradi2g22680	58.81	48.97	33.88	22.97	41.65	1
Bradi2g22770	8.82	7.64	9.75	16.45	9.81	4
Bradi2g22893	6.71	5.53	8.33	28.31	20.97	5
Bradi2g23070	5.77	7.14	9.77	20.01	13.9	5
Bradi2g23200	16.95	19.28	16.41	7.36	14.79	1
Bradi2g23220	52.29	75.42	48.74	27.87	54.78	1
Bradi2g23460	32.22	30.57	27.83	11.01	10.62	2
Bradi2g23507	140.86	112.49	141.35	304.7	192.91	5
Bradi2g23520	24.88	18.23	19.94	78.52	48.83	5
Bradi2g23540	11.49	21.2	37.96	41.56	20.41	4
Bradi2g23570	10.72	21.21	21.93	95.69	25.65	4
Bradi2g23650	17.48	24.52	23.99	52.73	45.24	5
Bradi2g23690	18.37	18.96	29.8	40.13	23.39	4
Bradi2g23710	24.61	14.29	12.22	9.23	12.73	1
Bradi2g23740	25.04	35.42	122.19	63.27	36.16	3
Bradi2g23750	177.18	165.34	317.08	379.18	215.25	4
Bradi2g23790	52.05	60.18	67.71	113.98	95.52	5
Bradi2g23931	17.72	16.17	24.06	80.37	38.82	5
Bradi2g24010	46.46	40.2	42.27	21.43	20.44	2
Bradi2g24020	5.26	7.25	9.91	16.29	12.79	5
Bradi2g24050	33.97	68.08	113.47	116.48	78.11	3
Bradi2g24070	122.27	93.33	120.94	204.57	185.6	5
Bradi2g24090	5.6	7.87	8.64	22.11	15.14	5
Bradi2g24210	174.33	170.48	142.39	62.23	101.84	2
Bradi2g24327	25.88	31.58	48.5	76.15	30.04	4
Bradi2g24420	22.41	39.26	49.08	11.79	14.3	2
Bradi2g24440	39.65	41.48	61.93	105.48	70.11	5
Bradi2g24450	104.76	109.4	126.64	45.33	59.81	2
Bradi2g24710	5.4	8.05	11.67	10.94	16.2	6
Bradi2g24737	66.58	50.35	51.8	21.29	22.32	2
Bradi2g24810	6.03	6.01	9.2	23.2	10.69	4
Bradi2g24820	7.66	7.9	10.78	30.48	25.4	5
Bradi2g25030	122.78	76.94	89.39	157.78	137.18	5
Bradi2g25130	110.37	104.2	72.55	41.66	81.34	1
Bradi2g25250	41.5	22.57	37.89	75.09	34.94	4
Bradi2g25310	17.76	19.24	22.75	8.81	9.66	2
Bradi2g25320	63.76	89.46	152.85	268.52	257.94	5
Bradi2g25350	55.42	71.74	84.64	174.7	132.59	5
Bradi2g25400	36	39.72	56.14	79.53	66.05	5
Bradi2g25410	21.33	19.48	15.77	5.76	16.41	1
Bradi2g25450	50.89	64.93	112.41	217.48	148.78	5
Bradi2g25470	162.68	229.74	280.64	417.54	413.86	5
Bradi2g25527	61.38	48.65	60.65	95.42	172.23	6
Bradi2g25550	170.45	119.85	64.85	81.27	162.39	1
Bradi2g25570	72.69	107.78	66.27	42.9	73.91	1
Bradi2g25613	41.77	12.42	11.77	7.16	16.78	1
Bradi2g25640	62	71.14	43.22	16.83	52.15	1
Bradi2g25646	105.37	93.63	84.08	44.07	83.25	1
Bradi2g25777	16.38	13.51	16.03	23.11	27.86	6
Bradi2g25800	103.7	84.55	57.32	42.52	81.18	1
Bradi2g25820	150.68	138.08	102.91	69.33	129.05	1
Bradi2g25910	144.86	169.56	115.12	38.22	80.34	2
Bradi2g25930	14.39	14.42	17.06	30.63	19.76	5
Bradi2g26240	82.1	82.89	41.65	37.89	41.7	1
Bradi2g26280	22.83	32.12	12.28	9.99	22.76	1
Bradi2g26467	14.88	19.48	25.46	55.12	27.08	4
Bradi2g26480	46.99	44.15	71.4	129.29	75.58	4
Bradi2g26576	40.2	26.74	25.96	18.76	17.64	2
Bradi2g26607	62	41.9	39.01	25.19	22.03	2
Bradi2g26650	98.09	84.81	58.77	20.14	70.09	1
Bradi2g26760	13.72	16.95	14.15	45.9	24.46	5
Bradi2g26770	5.19	6.51	5.88	9.16	10.93	6
Bradi2g26870	107.12	89.21	64.21	32.03	76.17	1
Bradi2g26940	434.65	456.31	347.27	155	400.62	1
Bradi2g27030	47.42	38.78	26.08	9.76	37.02	1
Bradi2g27050	7.77	12.31	41.59	7.5	49.02	6
Bradi2g27180	13.29	17.18	21.6	64.42	58.23	5
Bradi2g27267	15.9	13.15	16.58	47.98	22.68	4
Bradi2g27700	7.06	7.32	9.98	43.08	10.87	4
Bradi2g27770	21.64	17.56	37.39	167.72	149.49	5
Bradi2g27870	80.79	93.38	143.03	217.16	181.44	5
Bradi2g27977	6.67	11.68	14.51	15.91	15.48	6
Bradi2g27987	19.1	21.58	19.6	10.71	12.8	2
Bradi2g28390	15.14	7.52	9.82	14.33	10.02	4
Bradi2g29960	21.8	29.97	75.7	64.93	74.07	6
Bradi2g30370	56.55	49.56	35.13	16.43	40.25	1
Bradi2g30400	338.71	362.52	277.06	52.28	140.62	2
Bradi2g30490	52.24	55.09	42.11	22.74	28.01	2
Bradi2g30695	98.63	109.41	163.04	72.26	67.19	3
Bradi2g31130	15.27	23.79	58.28	180.99	93.38	5
Bradi2g31270	23.65	21.48	29.53	43.12	34.38	5
Bradi2g31560	127.66	119.9	90.78	41.23	77.82	1
Bradi2g31580	9.84	6.59	8.91	12.23	13.88	6
Bradi2g31660	72.78	66.14	58.46	35.2	58.01	1
Bradi2g31770	28.62	32.68	20.54	14.33	16.09	2
Bradi2g31800	149.54	105.6	150.2	418.85	165.69	4
Bradi2g31900	17.17	27.15	28.61	52.98	42.99	5
Bradi2g31937	30.91	25.02	16.54	5.19	13.83	1
Bradi2g31990	42.67	56.95	74.66	81.05	118.85	6
Bradi2g32250	15.11	17.89	29.12	35.74	13.5	4
Bradi2g32900	23.19	29.03	26.12	5.82	24.61	1
Bradi2g33070	85.11	88.29	61.81	33.73	72	1
Bradi2g33270	77.08	39.03	38.43	16.47	17.76	2
Bradi2g33317	9.62	22.17	55.16	36.5	10.38	3
Bradi2g33380	9.38	10.18	24.39	66.86	20.64	4
Bradi2g33417	15.76	9.26	12.64	9.63	6.69	2
Bradi2g33450	320.78	460.59	808.43	1541.47	1037.01	5
Bradi2g33500	419.29	502.52	429.01	162.37	293.85	2
Bradi2g33620	68.13	62.37	53.11	30.77	50.51	1
Bradi2g33960	28.07	32.3	41.78	69.57	48.32	5
Bradi2g34240	655.9	511.63	539.61	314.34	266.52	2
Bradi2g34250	196.93	195.07	153.08	39.81	48.04	2
Bradi2g34300	76.29	117.59	113.84	49.28	79.74	2
Bradi2g34310	185.6	210.93	194.86	90.45	136.62	2
Bradi2g34407	14.73	15.5	13.25	7.62	11.73	1
Bradi2g34580	689.31	705.52	579.74	284.95	615.81	1
Bradi2g34610	89.37	80.72	104.91	186.04	138.84	5
Bradi2g34700	10.68	15.05	16.85	24.04	23.43	5
Bradi2g34740	52.6	55.48	41.55	19.44	42.77	1
Bradi2g34850	11.56	8.28	8.43	17.41	20.75	6
Bradi2g34910	135.93	121.49	178.56	281.41	180.29	4
Bradi2g35150	13.25	17.59	19.18	37.74	19.61	4
Bradi2g35850	113.39	302.19	543.6	370.87	303.8	3
Bradi2g35860	229.24	507.62	681.57	491.16	438.31	3
Bradi2g35980	8.8	8.59	12.82	31.49	20.38	5
Bradi2g36130	69.52	53.67	45.29	18.51	49.93	1
Bradi2g36480	370.19	469.13	380.21	156.12	293.69	2
Bradi2g36720	5.14	12.49	10.01	8.51	12.31	6
Bradi2g36770	9.63	18.3	78.57	297.85	78.65	4
Bradi2g36880	36.91	52.42	95.48	156.16	95.75	5
Bradi2g36897	61.27	64.11	57.45	29.53	47.38	2
Bradi2g36980	52	79.42	161.48	179.18	268.83	6
Bradi2g37000	24.66	28.03	30.98	16.66	7.72	2
Bradi2g37240	176.45	231.62	171.14	79.27	181.36	1
Bradi2g37310	70.19	55.88	38.77	20.27	35.88	1
Bradi2g37340	20.76	19.11	20.25	9.32	10.59	2
Bradi2g37450	37.01	57.6	93.83	119.85	60.13	4
Bradi2g37460	56.58	49.73	63.95	112.48	80.38	5
Bradi2g37570	154.57	187.75	355.2	451.34	298.69	4
Bradi2g37631	5.22	8.15	11.86	16.07	12.96	5
Bradi2g37690	149.33	214.41	284.27	454.83	369.32	5
Bradi2g37720	45.8	35.24	36.6	29.18	19.96	2
Bradi2g37780	48.66	41.5	31.29	21.15	33.12	1
Bradi2g37817	20.41	19.94	17.35	8.28	15.82	1
Bradi2g37830	23.94	14.76	17.1	9.32	11.04	2
Bradi2g37865	15.54	11.39	7.78	6.07	6.88	1
Bradi2g37970	57.72	55.73	60.89	25.24	31.21	2
Bradi2g38200	11.9	25.99	84.91	67.42	128.12	6
Bradi2g38210	6.68	5.45	7.68	11.55	9.38	5
Bradi2g38237	60.91	78.45	59.46	23.07	45.67	2
Bradi2g38290	11.97	9.74	18.04	28.59	17.56	4
Bradi2g38350	38.64	47.75	52.13	89.35	72.59	5
Bradi2g38380	71.37	103.56	184.21	157.23	105.32	3
Bradi2g38470	37.4	44.25	86.9	86.42	40.52	3
Bradi2g38640	25.28	30.86	39.34	57.15	41.09	5
Bradi2g39150	22.89	19.52	14.55	23.02	35.11	6
Bradi2g39190	85.81	76.45	55	33.06	70.34	1
Bradi2g39200	38.81	69.47	39.89	23.26	30.01	2
Bradi2g39207	21.25	20.4	15.08	9.38	12.42	2
Bradi2g39220	24.29	29.61	58.23	37.29	44.61	3
Bradi2g39361	76.93	54.23	37.83	28.25	57.35	1
Bradi2g39740	101.93	102.52	57.76	14.48	53.54	1
Bradi2g39760	62.84	64.85	82.46	154.47	106.25	5
Bradi2g40040	109.88	100.18	74.22	23.28	55.32	1
Bradi2g40060	72.63	97.33	201.17	232.78	177.66	5
Bradi2g40480	34.28	41.68	63.33	86.26	77.3	5
Bradi2g40507	37.07	30.63	24.5	15.83	27.81	1
Bradi2g40533	6.17	5.52	7.64	12.65	6.68	4
Bradi2g40537	9.8	9.89	10.55	24.69	12.09	4
Bradi2g40677	7.96	8.07	11.73	15.93	12.69	5
Bradi2g40870	397.33	498.96	700.97	1121.23	1106.71	5
Bradi2g40950	225.94	182.24	149.94	95.77	167.43	1
Bradi2g41087	7.18	18.18	17.98	25.78	18.72	5
Bradi2g41100	47.73	49.65	68.23	123.37	68.16	4
Bradi2g41110	24.77	28.04	44.22	76.12	37.46	4
Bradi2g41210	26.84	25.39	17.39	9.54	22.5	1
Bradi2g41270	165.65	302.18	357.23	138.12	169.4	3
Bradi2g41300	49.44	52.53	60.9	101.12	81.37	5
Bradi2g41470	8.88	9.89	15.23	23.38	11.4	4
Bradi2g41490	55.54	105.41	409.82	383	376.51	6
Bradi2g41500	13.01	13.71	22.92	34.54	21.08	4
Bradi2g41560	63.62	48.78	40.28	9.36	32.49	1
Bradi2g41590	68.58	47.62	96.35	90.64	32.12	3
Bradi2g41630	227.67	248.76	211.71	113.5	174.45	2
Bradi2g41670	26.18	85.21	214.05	116.62	210.09	6
Bradi2g41830	6.53	6.27	7.61	15.52	10.5	5
Bradi2g41880	16.28	21.62	27.01	42.52	34.66	5
Bradi2g41890	71.14	74.7	50.48	6.71	35.33	1
Bradi2g42023	5.33	9.47	9.19	14.23	18.98	6
Bradi2g42040	90.56	110.5	59.69	8.52	46.69	1
Bradi2g42147	17.01	19.37	15.41	9.3	17.15	1
Bradi2g42190	6.59	6.55	9.84	18.26	11.76	5
Bradi2g42220	60.07	53.04	34.88	21.67	48.99	1
Bradi2g42260	24.4	28.4	30.35	64.67	53.45	5
Bradi2g42300	90.81	88.78	51.08	21.53	60.02	1
Bradi2g42380	11.24	11.18	42.07	98.61	45.17	4
Bradi2g42870	108.17	92.32	56.65	17.91	32.78	2
Bradi2g42890	7.21	9.1	15.19	16.88	16.47	5
Bradi2g43030	6.76	7.7	11.12	9.92	5.42	3
Bradi2g43056	27.55	30.04	30.94	115.81	90.4	5
Bradi2g43062	5.27	5.77	8.88	12.23	8.24	4
Bradi2g43120	13.85	12.23	18.3	33.92	18.99	4
Bradi2g43150	186.57	411.13	688.79	980.09	629.6	4
Bradi2g43190	18.42	14.65	20.53	29.33	20.49	4
Bradi2g43410	12.38	11.56	10.3	8.81	5.7	2
Bradi2g43437	34.47	34.35	28.34	15.61	22.7	2
Bradi2g43640	33.62	37.32	36.23	17.03	18.08	2
Bradi2g43680	85.67	66.11	65.09	30.54	53.63	1
Bradi2g43710	97.5	78.87	59.3	19.4	75.29	1
Bradi2g43740	309.68	276.38	227.86	152.2	264.48	1
Bradi2g43780	12.66	10.81	14.05	22.15	15.29	5
Bradi2g43830	186.9	157.72	111.94	71.96	110.93	1
Bradi2g43900	64.12	56.55	40.39	29.17	45.78	1
Bradi2g43980	8.91	9.46	19.1	44.06	14.36	4
Bradi2g44150	20.86	23.44	38.86	53.26	40.18	5
Bradi2g44170	91.04	98.22	77.15	26.39	80.91	1
Bradi2g44180	163.47	184.11	309.3	459.74	324.97	5
Bradi2g44190	124.21	153.81	231.04	389.31	298.08	5
Bradi2g44270	144.96	218.76	501.17	165.1	268.86	3
Bradi2g44320	27.95	21.79	56.69	137.01	45.86	4
Bradi2g44360	58.22	84.54	99.72	237.59	93.04	4
Bradi2g44440	144.01	140	98.56	39.92	73.6	2
Bradi2g44760	32.86	23.22	15.02	28.62	41.75	6
Bradi2g44856	3624.62	6085.31	4451.76	1156.89	1094.84	2
Bradi2g44936	36.73	50.35	75.85	94.43	83.06	5
Bradi2g45100	220.69	220.99	208.15	117.42	277.42	1
Bradi2g45140	40.53	32.98	66.38	150.83	66.35	4
Bradi2g45143	117.64	179.42	173.76	168.49	84.49	3
Bradi2g45220	14.9	15.33	28.54	56.14	32.37	5
Bradi2g45320	16.26	13.97	14.68	6.54	5.59	2
Bradi2g45390	8.45	7.25	10.11	14.95	12.4	5
Bradi2g45420	354.57	276.4	405.31	974.59	602.34	5
Bradi2g45450	304.04	351.73	497.33	86.72	201.6	2
Bradi2g45490	14.15	14.09	12.76	5.41	9.23	2
Bradi2g45730	436.64	479.8	380.92	121.27	249.22	2
Bradi2g45757	29.71	30.5	24.06	8.81	21.67	1
Bradi2g45830	48.6	54.54	36.93	16.94	30.47	1
Bradi2g45900	7.99	10.76	16.54	11.96	15.26	3
Bradi2g45970	119.74	139.59	90.1	24.58	70.86	1
Bradi2g46093	26.39	21.43	28.34	19.35	56.93	6
Bradi2g46240	45.62	98.41	181.61	171.46	295.62	6
Bradi2g46250	17.31	15.15	19.82	55.45	32.8	5
Bradi2g46298	5.52	6.34	10.23	18.73	8.49	4
Bradi2g46306	121.02	105.25	183.12	191.47	70.97	4
Bradi2g46320	9.27	9.7	19.48	20.46	11.55	4
Bradi2g46350	21.62	24.7	28.71	71.03	44.7	5
Bradi2g46360	131.32	105	78.68	63.27	120.52	1
Bradi2g46370	46.88	36.25	60.24	149.29	108.95	5
Bradi2g46450	32.82	29.02	15.61	7.12	21.77	1
Bradi2g46520	114.23	105.21	74.84	31.26	87.64	1
Bradi2g46630	14.87	11.15	11.72	9.72	6.5	2
Bradi2g46690	178.22	202.87	186.76	57.17	103.48	2
Bradi2g46750	26.89	34.9	52.08	84.08	49.34	4
Bradi2g46930	6.99	9.33	14.84	11.85	10.15	3
Bradi2g46957	211.9	241.91	220.99	112.83	163.26	2
Bradi2g47000	16.5	25.73	40.68	80.29	35.07	4
Bradi2g47060	5.6	8.83	12.91	32.66	19.82	5
Bradi2g47110	9.64	9.02	10.58	15.36	7.61	4
Bradi2g47130	83.52	77.39	44.32	22.52	47.22	1
Bradi2g47191	10.76	13.68	11.23	6.45	9.9	2
Bradi2g47210	18.1	23.78	21.37	78.07	79.71	5
Bradi2g47220	21.52	49.03	96.82	77	59.8	3
Bradi2g47240	76.53	77.48	63.29	32.4	34.79	2
Bradi2g47300	15.24	17.28	23.48	54.94	35.44	5
Bradi2g47310	104.68	134.31	68.95	11.87	57.58	1
Bradi2g47347	7.46	12.45	108.62	155.39	44.07	4
Bradi2g47410	143.99	150.41	274.1	412.54	299.32	5
Bradi2g47430	72.12	66.81	55.12	29.68	48.68	1
Bradi2g47520	6.63	5.73	6.92	13.74	10.71	5
Bradi2g47530	165.23	154.19	124.08	72.84	120.02	1
Bradi2g47540	227.15	178.6	137.21	12.22	50.02	2
Bradi2g47660	8.76	31.9	52.1	61	26.27	4
Bradi2g47747	46.13	70.42	134.62	189.37	265.78	6
Bradi2g47860	64.14	80.21	100.12	135.27	121.18	5
Bradi2g47880	20.26	21.47	36.04	44.11	24.23	4
Bradi2g47910	12.54	12.88	14.81	31.36	21.5	5
Bradi2g47970	55.3	72.42	45.08	6.94	26.69	2
Bradi2g48010	5868.8	7276.76	4457.06	1019.28	4704.34	1
Bradi2g48030	22.32	24.35	20.04	7.11	20.08	1
Bradi2g48140	27.12	29.9	19.87	9.5	20.05	1
Bradi2g48240	5.8	18.14	21.1	26.94	21.65	5
Bradi2g48260	40.82	45.53	39.71	102.91	56.76	5
Bradi2g48367	111.67	98.07	83.95	31.58	84.12	1
Bradi2g48410	62.7	51.94	43.92	68.33	113.14	6
Bradi2g48450	362.51	324.3	147.66	52.53	133.94	1
Bradi2g48590	9.94	19.64	119.92	157.23	39.01	4
Bradi2g48657	146.14	160.04	89.38	53.28	130.85	1
Bradi2g48740	14.09	20.64	28.96	14.41	10.01	3
Bradi2g48850	47.15	103.17	109.04	121.62	117.78	6
Bradi2g48880	7.34	6.11	11.22	17.66	21.37	6
Bradi2g48890	188.34	261.7	256.82	93.89	145.44	2
Bradi2g48960	91.32	85.65	61	37.75	65.02	1
Bradi2g49067	7.88	11.24	29.2	36.92	13.97	4
Bradi2g49245	6.13	8.93	11.9	24.3	20.53	5
Bradi2g49310	77.72	63.93	52.15	37.29	64.05	1
Bradi2g49320	5.37	14.72	26.12	20.21	36.39	6
Bradi2g49387	20.4	26.8	43.61	139.14	86.7	5
Bradi2g49447	26.8	58	167.33	157.05	167.79	6
Bradi2g49560	32.72	31.19	19.23	11.27	16.93	1
Bradi2g49567	12.01	11.55	11.1	5.75	5.23	2
Bradi2g49660	36.25	18.86	15.48	7.66	14.03	1
Bradi2g49690	12.69	18.16	9.44	8.3	8.62	2
Bradi2g49740	34.78	66.05	68.39	79.83	71.71	5
Bradi2g49800	30.02	41.78	70.4	75.34	92.18	6
Bradi2g49850	119.59	114.17	89.96	31.01	91.75	1
Bradi2g49870	19.92	45.59	53.58	127.41	38.7	4
Bradi2g49912	261.57	238.73	241.04	115.2	88.29	2
Bradi2g50010	71.66	57.62	74.79	142.43	116.13	5
Bradi2g50237	40.57	38.38	47.05	79.15	57.59	5
Bradi2g50390	99.75	98.42	72.39	41.65	80.69	1
Bradi2g50410	33.83	24.59	24.41	15.77	16.14	2
Bradi2g50526	171.78	170.89	149.87	63.69	122.74	1
Bradi2g50620	53.16	68.11	43.21	5.94	27.04	2
Bradi2g50730	59.38	75.61	128.9	132.66	150.42	6
Bradi2g50850	28.58	31.37	45.19	69.47	25.11	4
Bradi2g51010	29.83	22.61	33.25	50.96	32.03	4
Bradi2g51030	84.83	121.64	150.75	200.54	170.89	5
Bradi2g51120	227.11	313.08	238.38	59.52	42.6	2
Bradi2g51140	70.71	52.21	37.99	28.84	59.09	1
Bradi2g51170	120.64	162.7	123.98	32.22	19.58	2
Bradi2g51300	14.69	18.33	13.93	8.06	13.74	1
Bradi2g51350	11.01	12.67	17.28	39.16	20.82	4
Bradi2g51480	618.91	728.22	472.72	129.77	313.21	2
Bradi2g51500	102.71	125.86	87.11	40.12	101.12	1
Bradi2g51570	13.52	11.87	16.1	31.92	33.53	5
Bradi2g51586	50.4	50.28	62.17	160.42	98.55	5
Bradi2g51705	233.76	165.91	245.12	562.57	322.58	5
Bradi2g51727	91.17	91.06	109.39	192.63	117.22	4
Bradi2g51770	60.54	57.12	84.01	159.79	96.56	5
Bradi2g51860	17.38	18.64	12.57	5.34	15.22	1
Bradi2g51900	11.95	10.24	13.12	23.6	13.73	4
Bradi2g51917	37.63	41.47	70.57	137.19	103.39	5
Bradi2g52155	6.56	6.28	7.72	11.04	15.06	6
Bradi2g52227	9.54	23.46	67.98	21.8	27.66	3
Bradi2g52260	209.34	125.54	73.54	43.06	80.7	1
Bradi2g52300	7.78	9.03	18.73	23.36	12.9	4
Bradi2g52400	104.24	88.18	60.93	28.28	73.61	1
Bradi2g52510	236.24	350.61	222.18	51.85	133.9	2
Bradi2g52590	24.44	17.17	15.98	12.41	12.19	2
Bradi2g52710	44.54	42.02	29.75	11.74	25.8	1
Bradi2g52730	32.51	28.93	27.71	10.36	24.27	1
Bradi2g52740	18.03	17.01	32.06	68.1	29.97	4
Bradi2g52770	38.55	44.07	51.93	79.99	69.64	5
Bradi2g52790	284	210.51	279.39	229.28	83.25	2
Bradi2g52850	22.46	19.2	18.79	45.67	38.81	5
Bradi2g52840	6.29	5.54	10.3	21.32	17.43	5
Bradi2g52955	13.37	15.94	11.53	6.03	9.86	2
Bradi2g52970	17	13.34	26.65	45.59	23.58	4
Bradi2g53050	40.96	40.92	65.53	97.5	50.99	4
Bradi2g53150	68.41	90.74	127.01	173.9	135.58	5
Bradi2g53260	11.9	17.09	75.64	49.26	21.85	3
Bradi2g53330	21.99	16.93	7.8	7.52	11.3	1
Bradi2g53390	14.1	15.24	18.54	29.23	31.81	6
Bradi2g53440	8.72	11.29	24.6	26.9	45.06	6
Bradi2g53520	9.24	15.8	38.4	36.32	72.84	6
Bradi2g53550	18.84	28.75	49.28	38.8	27.94	3
Bradi2g53620	157.98	170.71	84.21	13.51	91.29	1
Bradi2g53650	10.96	13.34	24.96	14.79	16.29	3
Bradi2g53730	61.89	75.78	44.32	28.88	51.99	1
Bradi2g53760	19.93	63.39	174.58	60.42	154.14	3
Bradi2g53780	158.24	160.94	102.75	34.53	144.1	1
Bradi2g53970	36.98	38.86	19.9	30.88	65.31	6
Bradi2g54010	29.29	35.33	40.47	49.62	81.54	6
Bradi2g54177	26.89	39.79	32.2	9.25	25.55	2
Bradi2g54340	83.71	215.73	574.98	230.11	400.2	3
Bradi2g54400	20.38	92.46	134.4	66.53	146.61	6
Bradi2g54410	172.75	289.43	237.7	124.84	117.55	2
Bradi2g54630	33.35	33.15	50.86	93.52	51.15	4
Bradi2g54660	6.48	10.87	30.23	27.63	40.71	6
Bradi2g54670	60.5	74.54	87.53	41.43	43.9	2
Bradi2g54680	56.74	56.05	53.58	20.16	13.83	2
Bradi2g54810	7.73	22.13	25.48	42.45	33.72	5
Bradi2g54880	7.21	6.91	8.83	16.96	9.44	4
Bradi2g54920	60.4	55.52	52.08	170.28	147.49	5
Bradi2g54960	9.26	11.76	15.73	22.75	24.32	6
Bradi2g55010	20.71	23.6	19.67	7.06	13.73	2
Bradi2g55020	19.92	18.52	22.25	44.85	25.74	4
Bradi2g55050	94.6	101.22	126.82	47.97	61.66	2
Bradi2g55070	17.88	25.08	32.24	42.51	70.37	6
Bradi2g55077	25.7	14.1	10.02	8.38	17.92	1
Bradi2g55150	896.26	882.87	560.97	112.51	553.41	1
Bradi2g55297	530.64	257.57	396.42	128.4	195.01	2
Bradi2g55450	33.72	32.34	26.02	11.14	9.26	2
Bradi2g55490	6.04	11.01	13.61	34.1	27.97	5
Bradi2g55580	9.05	11.23	15.13	25.72	16.32	5
Bradi2g55590	20.38	14.12	20.1	31.61	16.29	4
Bradi2g55630	19.8	33.07	60.36	69.22	39.84	4
Bradi2g55690	81.47	67.66	79.13	129.11	54.1	4
Bradi2g55692	11.42	6.8	9.36	15.79	6.01	4
Bradi2g55750	44.85	40.64	21.9	5.96	21.55	1
Bradi2g55886	6.3	8.17	7.61	12.9	7.02	4
Bradi2g55920	7.55	23.03	132.08	37.67	163.23	6
Bradi2g55940	220.07	391.28	586.3	869.9	320.73	4
Bradi2g55950	47.47	45.63	54.43	92.06	65.09	5
Bradi2g56000	27.55	29.76	46.03	86.24	59.65	5
Bradi2g56030	715.39	775.46	431.67	133.94	557.76	1
Bradi2g56096	14.51	15.63	19.46	30.47	27.25	5
Bradi2g56210	8.12	10.19	16.05	28.98	27.08	5
Bradi2g56260	1048.2	1032.79	537.7	117.05	783.46	1
Bradi2g56310	25.21	26.65	29.1	51.2	36.12	5
Bradi2g56320	90.26	104.71	139.28	194	104.89	4
Bradi2g56330	70.74	56.96	65.2	136.08	85.07	5
Bradi2g56347	486.07	518.81	489.63	228.96	159.75	2
Bradi2g56360	225.45	225.73	238.08	75.89	72.23	2
Bradi2g56380	31.45	27.95	27.26	11.81	13.37	2
Bradi2g56460	144.62	123.23	100.64	54.71	105.88	1
Bradi2g56470	22.3	14.79	9.77	11.04	14.47	1
Bradi2g56500	31.66	32.71	40.25	68.13	43.24	4
Bradi2g56520	12.02	20.3	34.3	19.78	38.51	6
Bradi2g56750	5.1	15.39	17.84	5.18	8.44	3
Bradi2g56780	11.3	10.83	11.14	23.24	15.64	5
Bradi2g56786	25.53	24.36	33.56	57.05	45.92	5
Bradi2g56810	102.46	95.68	129.01	185.24	276.46	6
Bradi2g56890	49.96	53.52	59.27	20.11	19.79	2
Bradi2g56910	90.6	137.26	170.6	270.46	213.41	5
Bradi2g56960	147.76	161.76	102.07	25.61	91.95	1
Bradi2g57100	85.81	185.54	374.72	303.53	255.73	3
Bradi2g57150	133.37	128.28	90.75	47.4	120.37	1
Bradi2g57170	57.25	41.04	34.61	36.81	26.59	2
Bradi2g57250	47.13	62.61	93.2	127.56	89.22	4
Bradi2g57386	35.32	27.7	17.85	6.51	25.32	1
Bradi2g57440	84.39	59.3	36.42	26.22	37.41	1
Bradi2g57476	20.9	18.59	14.93	10.36	24.45	1
Bradi2g57500	44.55	46.15	72.86	134.96	59.59	4
Bradi2g57530	49.6	42.42	31.36	8.62	15.74	2
Bradi2g57567	31.72	38.3	33.54	19.33	18.5	2
Bradi2g57590	241.49	258.06	208.59	49.54	131.85	2
Bradi2g57650	40.97	32.44	32.03	24.32	19.75	2
Bradi2g57680	18.44	85.03	23.91	5.1	28.85	2
Bradi2g57710	17.6	21.11	28.06	48.24	39.29	5
Bradi2g57770	12.28	12.44	9.62	22.1	14.17	5
Bradi2g57800	15.98	37.01	88.42	192.29	170.93	5
Bradi2g57880	16.06	20.4	19.44	8.48	15.52	2
Bradi2g57887	69.18	54.71	43.12	13.89	36.05	1
Bradi2g57910	27.27	22.37	15.25	12.91	20.21	1
Bradi2g57987	29.63	25.84	31.14	53.23	43.32	5
Bradi2g58040	29.58	42	49.39	51.38	65.17	6
Bradi2g58060	14.69	10.06	10.41	9.35	7.34	2
Bradi2g58170	40.76	42.74	44.49	86.86	75.53	5
Bradi2g58190	22.78	35.2	71.26	91.69	92.39	5
Bradi2g58380	199.97	213.88	176.48	81.57	141.81	2
Bradi2g58430	130.25	131.89	100.25	49.55	96.44	1
Bradi2g58440	389.9	597.07	410.01	62.97	290.98	2
Bradi2g58460	8.28	14.77	16.38	17.15	17.71	6
Bradi2g58677	119.75	109.63	136.42	316.81	295.73	5
Bradi2g58690	106	81.08	130.41	168.42	113.84	4
Bradi2g58770	144.88	135.97	83.74	52.27	92.19	1
Bradi2g58860	256.04	321.9	261.79	92.48	238.18	1
Bradi2g58912	165.26	143.1	105.43	41.05	104.03	1
Bradi2g58950	44.35	43.06	94.6	217.05	72.31	4
Bradi2g58967	25.7	13.17	17.16	32.3	25.92	5
Bradi2g59001	15.15	9.48	10.98	6.37	6.26	2
Bradi2g59110	7.08	6.99	10.07	27.22	29.48	5
Bradi2g59150	34.7	36.59	45.62	79.56	72.39	5
Bradi2g59210	158.95	163.63	139.16	54.46	106.14	2
Bradi2g59240	19.09	32.78	35.45	41.57	18.79	4
Bradi2g59310	27.27	33.95	54.69	40.9	44.7	3
Bradi2g59330	11.6	7.89	10.14	8.58	5.75	2
Bradi2g59340	20.36	36.54	63.49	97.29	62.98	5
Bradi2g59370	299.14	268.78	458.84	1204.04	715.95	5
Bradi2g59497	17.33	11.81	11.72	24.25	42.51	6
Bradi2g59530	28.61	25.53	30.63	53.5	43.62	5
Bradi2g59550	383.7	416.84	333.86	144.39	233.53	2
Bradi2g59590	13.9	17.8	16.1	45.44	23.67	5
Bradi2g59620	11.59	7.66	11.11	21.63	10.79	4
Bradi2g59650	101.11	88.7	49.3	25.72	75.49	1
Bradi2g59660	30.98	28.5	16.38	13	28.54	1
Bradi2g59840	17.48	19.62	27.7	63.07	36.91	5
Bradi2g59850	47.74	42.64	54.6	88.74	65.91	5
Bradi2g59920	57.22	101.64	188.81	103.7	195.41	6
Bradi2g60010	14.85	13.57	10.71	5.41	6.84	2
Bradi2g60310	31.01	22.89	23.1	10.06	9.23	2
Bradi2g60340	8.04	11.47	52.5	5.44	8.42	3
Bradi2g60409	44.77	81.8	81.86	188	133.11	5
Bradi2g60445	17	19.95	15.46	7.2	15.06	1
Bradi2g60490	26.8	20.14	49.43	397.66	292.05	5
Bradi2g60630	18.27	19.65	17.28	7.35	13.02	2
Bradi2g60680	13.14	17.5	38	41.55	31.14	4
Bradi2g60700	8.35	14.24	16.74	10.3	11.33	3
Bradi2g60705	10.72	9.06	13.62	27.81	30	5
Bradi2g60730	37.2	31.11	29.28	64.02	70.16	5
Bradi2g60760	6.68	9.14	7.75	19.1	13.87	5
Bradi2g60765	6.97	7.93	7.86	17.9	8.54	4
Bradi2g60800	57	66.33	68.64	30.23	43.05	2
Bradi2g60926	16.1	15.39	21.77	73.64	53.32	5
Bradi2g60970	754.65	1156.22	1034.59	280.02	183.91	2
Bradi2g61000	30.79	16.4	18.04	10.23	11.87	1
Bradi2g61050	1090.36	1303.79	1177.62	353.17	191.44	2
Bradi2g61090	31.33	80.55	137.27	123.11	115.86	3
Bradi2g61190	8.31	12.11	21.44	48.24	17.29	4
Bradi2g61240	13.89	17.17	22.72	30.9	21.83	4
Bradi2g61320	73.78	67.3	40.96	21.38	50.21	1
Bradi2g61410	145.82	168.88	132.63	64.23	105.97	2
Bradi2g61500	242.22	336.48	223.35	36.29	117.39	2
Bradi2g61580	53.51	47.94	41.02	26.54	36.53	1
Bradi2g61683	13.33	11.12	11.03	5.77	6.96	2
Bradi2g61830	106.72	113.48	73.57	41.85	71.69	1
Bradi2g61850	21.96	18.58	30.41	61.29	36.81	5
Bradi2g61960	15.54	13.75	10.06	5.59	10.81	1
Bradi2g61980	34.29	58.38	88.66	124.63	44.59	4
Bradi2g62067	27.51	15.31	26.42	42.72	16.8	4
Bradi2g62150	13.69	9.98	9.69	5.08	8.92	1
Bradi2g62160	8.02	6.4	6.43	11.23	5.01	4
Bradi2g62200	10.47	13.03	7.92	5.98	6.87	2
Bradi2g62280	61.02	40.13	27.23	28.62	47.04	1
Bradi2g62290	17.13	15.54	28.22	43.3	24.84	4
Bradi2g62400	30.22	31.53	51.84	48.18	16.64	3
Bradi2g62410	18.81	13.91	20.2	29.02	19	4
Bradi2g62520	58.67	68.5	37.11	11.82	27.89	2
Bradi2g62550	397.81	332.08	273.18	164.77	309.11	1
Bradi2g62747	15.41	16.65	22.55	35.95	25.77	5
Bradi3g00220	30.34	31.36	22.23	12.36	17.2	2
Bradi3g00330	1435.92	1319.81	836.56	369.16	1157.95	1
Bradi3g00660	1325.37	1521.65	1251.55	448.52	738.72	2
Bradi3g00910	17.77	31.8	17.34	7.46	35.14	1
Bradi3g00920	13.77	8.32	8.77	7.26	5.11	2
Bradi3g01110	37.87	49.51	51.49	6.65	14	2
Bradi3g01350	25.14	24.31	17.26	7.18	14.39	1
Bradi3g01450	81.06	72.97	50.2	13.69	57.79	1
Bradi3g01470	294.52	144.34	144.87	2468.61	1746.65	5
Bradi3g01477	816.12	417.57	505.57	910.28	531.76	4
Bradi3g01550	130.88	140.27	130.03	57.96	90.53	2
Bradi3g01630	33.65	32.23	26.92	8.36	20.44	1
Bradi3g01690	44.8	54.18	99.14	116.82	98.05	5
Bradi3g01760	20.28	21.8	39.5	59.39	34.31	4
Bradi3g01770	26.19	21.41	10.56	7.09	17.49	1
Bradi3g01810	60.67	55.51	40.5	24.8	47.25	1
Bradi3g01880	35.85	31.06	20.4	7.03	10.09	2
Bradi3g02130	111.31	202.96	97.13	122.1	70.86	2
Bradi3g02180	55.55	38.12	53.95	79.5	62.89	5
Bradi3g02200	43.82	17.52	5.19	14.89	63.78	6
Bradi3g02210	8.87	12.39	30.23	28.9	17.12	3
Bradi3g02226	47.34	44.26	70.91	76.69	32.75	4
Bradi3g02270	21.53	18.98	15.56	9.26	15.11	1
Bradi3g02420	68.57	73.26	48.4	34.28	54.2	1
Bradi3g02487	263.54	198.61	133.88	220.16	310	6
Bradi3g02570	180.72	139.04	91.22	56.37	117.58	1
Bradi3g02600	33.48	101	203.47	236.8	421.85	6
Bradi3g02640	23.43	24.57	17.52	11.98	22.39	1
Bradi3g02790	13.91	15.25	22.07	7.24	5.28	2
Bradi3g02817	34.44	50	40.29	12.37	25.62	2
Bradi3g03080	31.48	46.44	169.56	349.76	123.7	4
Bradi3g03120	39.84	52.4	93.1	96.54	54.71	4
Bradi3g03130	42.18	31.22	26.6	44.07	54.14	6
Bradi3g03160	28.31	27.57	23.85	7.79	14.03	2
Bradi3g03210	129.64	107.1	74.07	41.62	103.33	1
Bradi3g03270	140.87	127.75	92.76	24.19	84.87	1
Bradi3g03460	25.37	25.19	17.52	7.14	6.61	2
Bradi3g03532	55.29	39.05	62	97.56	58.56	4
Bradi3g03538	19.66	19.85	23	34.84	43.5	6
Bradi3g03587	54.7	56.06	41.17	23.36	48.42	1
Bradi3g03700	28.51	31.61	43.52	93.09	59.02	5
Bradi3g03770	179.43	98.36	45.26	23.58	67.12	1
Bradi3g04010	10.44	13.73	15.63	19.76	23.71	6
Bradi3g04080	15.03	16.81	15.57	9.39	7.52	2
Bradi3g04154	106.83	98.03	69.85	25.8	79.92	1
Bradi3g04210	6.64	7.51	10.31	20.23	7.15	4
Bradi3g04217	5.95	11.27	15.77	14.42	11.23	3
Bradi3g04227	12.12	29.76	55.78	41.19	40.81	3
Bradi3g04310	69.33	62.83	37.26	18.18	45.58	1
Bradi3g04387	243.31	242.87	192.02	74.23	165.25	1
Bradi3g04567	6.4	7.89	7.36	9.66	16.92	6
Bradi3g04750	120.91	105.77	46.76	94.07	95.88	1
Bradi3g04920	30.09	22.14	17.57	12.9	12.33	2
Bradi3g04930	8.71	23.25	11.41	7.95	6.23	2
Bradi3g04953	15.42	17.47	13.85	7.66	6.98	2
Bradi3g04981	69.15	83.22	59	38.5	72	1
Bradi3g05010	278.91	198.18	223.75	212.61	136.91	2
Bradi3g05060	32.53	41.01	24.79	35.59	52.15	6
Bradi3g05160	96.26	66.78	57.85	43	70	1
Bradi3g05226	77.79	75.95	70.84	31.09	48.21	2
Bradi3g05233	65.54	60.86	42	14.93	34.99	1
Bradi3g05296	286.27	262.85	496.93	613.85	690.85	6
Bradi3g05400	61.68	52.3	43.35	30.39	46.74	1
Bradi3g05410	34.13	58.03	163.57	109.41	93.87	3
Bradi3g05437	17.84	18.04	23.75	11.85	10.08	2
Bradi3g05450	29.79	34.1	63.56	107.59	69.89	5
Bradi3g05660	25.71	12.87	28.48	7.66	28.13	1
Bradi3g05697	32.34	30	39.78	89.28	52.59	5
Bradi3g05750	124.96	167.04	233.66	278.6	217.31	4
Bradi3g05867	18.86	22.6	19.54	10.88	14.43	2
Bradi3g05950	333.85	264.83	209.33	83.03	212.47	1
Bradi3g05990	37	44.22	56.33	40.92	24.89	3
Bradi3g06050	26.77	32.38	44.5	64.42	55.32	5
Bradi3g06060	25.61	40.12	40.27	46.89	66.84	6
Bradi3g06070	93.51	210.58	564.43	363.32	364.1	3
Bradi3g06107	25.63	14.9	11.83	12.14	16.22	1
Bradi3g06160	15.3	27.58	30.28	24.7	47.2	6
Bradi3g06350	138.23	159.31	117.21	57.92	129.19	1
Bradi3g06480	405.02	378.17	595.15	1294.86	946.9	5
Bradi3g06530	197.39	154.99	115.31	58.22	131.92	1
Bradi3g06577	18.42	18.96	14.24	8.87	12.55	1
Bradi3g06590	35.81	30.52	43.18	86.5	43.15	4
Bradi3g06597	56.3	55.2	38.41	24.49	43.49	1
Bradi3g06640	19.08	20.04	21.54	91.62	42.39	5
Bradi3g06750	55.78	44.06	30.43	9.46	18.31	2
Bradi3g06770	13.96	31.3	73.43	68.26	102.93	6
Bradi3g06780	52.4	50.82	33.71	11.11	54.4	1
Bradi3g06847	32.2	27.42	35.26	55.17	35.48	4
Bradi3g06880	12.26	7.94	7.99	5.46	6.36	1
Bradi3g06930	141.25	102.73	129.66	281.71	218.57	5
Bradi3g07010	89.29	82.38	36.18	32.13	36.73	1
Bradi3g07110	95.2	110.37	111.62	246.84	166.58	5
Bradi3g07150	336.31	362.81	200.3	49.3	251.52	1
Bradi3g07190	1005.75	1716.75	1167.34	114.48	419.32	2
Bradi3g07230	12.05	13.27	13.8	5.36	8.05	2
Bradi3g07270	10.88	14.89	23.86	25.73	23.06	5
Bradi3g07275	10.64	14.53	17.55	25.74	12.18	4
Bradi3g07280	13.61	14.51	26.67	56.34	16.71	4
Bradi3g07320	20.98	19.37	13.68	6.9	10.93	1
Bradi3g07385	23.65	42.87	48.8	69.07	42.15	4
Bradi3g07580	22.32	24.75	43.85	49.91	35.17	4
Bradi3g07730	20.5	45.26	120.05	149.67	117.32	5
Bradi3g07750	21.17	28.5	16.33	6.72	17.89	1
Bradi3g07775	37.24	38.47	40.9	18.05	35.7	1
Bradi3g07960	261.63	391.95	526.19	654.63	426.41	4
Bradi3g08120	212.61	163.88	222.71	392.18	284.77	5
Bradi3g08160	18.96	35.93	38.82	49.19	25.51	4
Bradi3g08317	31.12	35.78	30.33	23.14	15.69	2
Bradi3g08390	41.03	57.09	65.83	90.26	60.36	4
Bradi3g08630	12.28	11.07	13.18	23.68	15.87	5
Bradi3g08647	9.09	11.61	14.86	32.65	24.7	5
Bradi3g08660	136.74	199.31	184.67	295.54	202.13	4
Bradi3g09000	23.48	26.25	40.98	62.23	36.85	4
Bradi3g09010	578.17	646.95	530.46	248.98	472.64	1
Bradi3g09120	329.67	207.7	183.97	453.81	202.79	4
Bradi3g09150	32.23	38.84	33.98	52.32	25.75	4
Bradi3g09230	10.36	15.49	43.09	52.45	40.97	5
Bradi3g09240	129.97	207.78	357.65	525.26	345.78	5
Bradi3g09250	43.67	54.41	71.5	149.18	60.1	4
Bradi3g09290	16.19	14.99	12.19	6.59	8.32	2
Bradi3g09350	101.32	134.24	71.48	34.94	92.87	1
Bradi3g09430	6.51	18.8	18.95	17.33	12.02	3
Bradi3g09530	6.91	8.09	6.94	13.46	5.86	4
Bradi3g09620	28.73	90.11	103.58	83.07	108.76	6
Bradi3g09660	259.75	245.69	157.18	23.55	81.82	2
Bradi3g09730	152.81	138.97	103.26	38.29	93.64	1
Bradi3g09780	27.25	22.82	20.62	11.22	9.14	2
Bradi3g09797	6.3	6.93	10.81	19.26	7.52	4
Bradi3g09920	21.5	14.04	10.32	10.24	19.08	1
Bradi3g10037	8.91	15.57	28.73	87.09	42.43	5
Bradi3g10160	20.96	17.13	14.8	10.19	15.56	1
[truncated: 1,456 more rows]

## Sheet: Data S4
Data S4 Dynamically expressed genes in Tek-3 after inoculation with R. solani
The dynamically expressed genes (DYGs) of B. distachyon accession Tek-3 during R. solani infection were divided into 6 clusters based on k-means clustering of their Z-score-transformed time-series expression levels.
RPM value and assigned cluster of each DYG were presented.
Gene id	RPM values					DYG Clusters
	0 hpi	4 hpi	8 hpi	16 hpi	24 hpi
Bradi1g00560	121.13	100.1	111.78	52.96	64.34	2
Bradi1g00587	14.35	10.97	9.85	7.8	6.13	2
Bradi1g00620	54.19	47.98	45.32	28.08	20.11	2
Bradi1g00700	114.13	202.06	272.3	385.46	308.69	5
Bradi1g00710	19.6	19.82	18.84	14.3	9.72	2
Bradi1g00730	18.57	18.16	22.4	40.72	53.99	6
Bradi1g00750	68.55	63.09	45.75	17.66	47.45	1
Bradi1g00760	7.3	7.9	9.19	9.26	16.45	6
Bradi1g00940	570.47	507.95	415.42	90.28	277.26	2
Bradi1g00970	31.71	31.71	48.38	117.05	52.64	4
Bradi1g00980	44.97	58.46	56.99	153.52	46.24	4
Bradi1g01480	115.33	120.02	95.33	63.51	167.18	1
Bradi1g01730	16.96	20.47	26.6	36.74	31.59	5
Bradi1g01750	55.51	73.68	108.4	225.59	144.03	5
Bradi1g01800	315.56	383.27	261.27	148.89	213.91	2
Bradi1g01870	23.81	29.83	50.28	96.56	51.99	4
Bradi1g01880	217.69	227.12	188.34	60.81	122.4	2
Bradi1g01930	18.28	20.61	23.92	45.05	26.23	4
Bradi1g01936	29.61	37.28	38.34	82.1	41.06	4
Bradi1g01970	19.47	14.99	10.79	6.88	15.73	1
Bradi1g02030	99.48	74.31	43.9	10.85	53	1
Bradi1g02080	33	34.11	25.19	10.67	22.52	2
Bradi1g02100	23.61	30.78	36.49	56.23	35.63	4
Bradi1g02150	99.91	95.59	68.86	16.42	46.7	2
Bradi1g02180	7.8	8.89	11.43	23.11	16.35	5
Bradi1g02210	7.32	12.38	15.77	20.13	15.3	4
Bradi1g02400	59.77	55.88	39.73	22.75	30.84	2
Bradi1g02440	68.7	179.59	208.79	270.84	236.49	5
Bradi1g02450	88.11	86.37	62	32.5	71.2	1
Bradi1g02550	220.34	190.11	123.75	20.25	99.09	2
Bradi1g02560	6.86	13.55	11.07	17.71	12.72	4
Bradi1g02570	27.21	36.6	60.25	63.03	24.17	4
Bradi1g02590	28.98	27.99	33.26	55.33	57.55	5
Bradi1g02630	56.65	56.36	61.42	116.61	95.09	5
Bradi1g02680	86.88	81.19	63.99	26.33	38.68	2
Bradi1g02810	35.88	29.16	28.3	66.97	43.93	5
Bradi1g03050	20.19	21.93	32.62	46.9	17.92	4
Bradi1g03110	29.99	44.88	56.33	103.23	127.51	6
Bradi1g03120	9.89	12.01	16.95	32.01	19.91	4
Bradi1g03180	450.58	372.55	272.83	165.19	374.33	1
Bradi1g03220	126.95	107.66	77.54	27.82	63.7	2
Bradi1g03250	126.15	153.26	199.15	294.32	186.06	4
Bradi1g03340	186.51	133.43	122.01	55.01	133.39	1
Bradi1g03367	12.45	18.02	23.07	38.65	33.28	5
Bradi1g03400	14.37	11.69	7.38	6.44	13.55	1
Bradi1g03510	46.86	193.27	111.3	181.7	106.29	4
Bradi1g03580	19.61	17.31	12.7	10.05	20.72	1
Bradi1g03610	18.75	15.76	13.55	6.44	10.39	2
Bradi1g03620	30.01	30.69	43.94	63.21	39.45	4
Bradi1g03686	17	21.94	22.9	8.78	10.66	2
Bradi1g03760	7.59	8.47	11.03	64.43	34.35	5
Bradi1g03827	5.98	7.94	9.18	16.67	9.55	4
Bradi1g03840	101.58	107.63	81.03	26.73	57.4	2
Bradi1g03850	33.45	26.74	18.46	11.75	25.68	1
Bradi1g03910	81.85	66.57	57.09	17.23	59.61	1
Bradi1g03947	49.61	42.65	39.55	14.08	16.58	2
Bradi1g04130	128.47	100.57	70.16	19.31	65.45	1
Bradi1g04150	60.38	73.67	171.59	218.43	111.37	4
Bradi1g04300	186.69	148.48	115.27	47.43	113.6	1
Bradi1g04310	18.05	16.77	25.16	37.25	26.89	4
Bradi1g04440	36.22	42.77	53.44	82.86	57.9	4
Bradi1g04597	30.42	29.1	32.07	65.24	37.32	4
Bradi1g04620	248.09	283.11	243.86	105.66	160.29	2
Bradi1g04700	2021.23	1675.92	1405.5	289.84	325.46	2
Bradi1g04750	29.53	26.63	30.8	10.19	11.61	2
Bradi1g04780	28.24	40.89	81.52	48.93	24.42	3
Bradi1g04810	310.2	298	246.98	86.69	197.2	2
Bradi1g04840	13.56	17.42	28.28	49.49	26	4
Bradi1g04957	11.2	13.73	14.47	36.93	18.95	4
Bradi1g05180	20.94	31.06	33.47	45.08	20.9	4
Bradi1g05210	7.18	10.21	17.04	24.93	12.14	4
Bradi1g05240	143.95	120.13	79.52	30.05	101.77	1
Bradi1g05330	48.41	36.56	34.51	19.71	21.07	2
Bradi1g05480	33.27	61.96	34.09	80.87	35.66	4
Bradi1g05500	82.22	70.87	70.32	30.78	69.83	1
Bradi1g05560	25.56	30.21	41.25	71.2	45.8	4
Bradi1g05620	17.91	18.17	18.74	6.77	9.13	2
Bradi1g05870	6.58	7.77	17.69	74.32	27.57	4
Bradi1g06080	160.3	106.69	74.88	82.62	143.77	1
Bradi1g06100	15.69	13.23	11.1	6.52	7.31	2
Bradi1g06160	29.81	57.55	41.13	15.58	34.85	2
Bradi1g06200	18.21	20.41	26.48	80.51	34.88	4
Bradi1g06290	107.76	111.13	112.07	54.03	71.15	2
Bradi1g06300	59.78	100.22	140.81	265.58	205.99	5
Bradi1g06360	14.44	18.44	21.91	39.23	26.03	4
Bradi1g06372	7.03	19.6	47.41	46.23	51.02	5
Bradi1g06420	27.23	15.94	15.79	8.68	17.16	1
Bradi1g06425	297.07	231.56	170.82	70.3	204.83	1
Bradi1g06430	2615.17	2381.42	1569.76	727.69	2164.79	1
Bradi1g06440	11.84	13.8	15.77	27.89	19.14	5
Bradi1g06540	55.5	51.14	63.2	160.76	97.39	5
Bradi1g06560	61.34	54.3	51.92	24.63	25.77	2
Bradi1g06620	43.23	42.25	37.97	18.29	32.55	2
Bradi1g06700	48.17	49.23	45.23	22.21	21.42	2
Bradi1g06750	78.51	67.03	46.17	16.65	45.15	1
Bradi1g06772	96.46	68.62	56.2	34.86	56.66	1
Bradi1g06890	694.77	408.43	263.91	93.39	299.56	1
Bradi1g06900	10.02	11.68	16.38	38.89	19.44	4
Bradi1g06980	7.88	7.27	10.98	21.98	12.58	4
Bradi1g07010	33.59	32	18.37	6.83	22.3	1
Bradi1g07020	157.18	156.18	175.57	323.27	268.99	5
Bradi1g07060	33.08	30.04	28.35	13.96	26.17	1
Bradi1g07120	117.3	102.35	55.34	12.02	66.39	1
Bradi1g07133	39.4	34.19	26	9.29	16.21	2
Bradi1g07140	215.3	195.1	150.63	65.57	127.49	2
Bradi1g07170	1880	1605.53	1245.7	488.1	1253.13	1
Bradi1g07180	19.85	16.84	15.57	11.23	24.41	1
Bradi1g07200	65.84	100.43	116.57	262.24	192.65	5
Bradi1g07237	110.32	202.51	236.97	253.39	174.58	4
Bradi1g07277	34.62	48.74	78.51	156.04	103.1	5
Bradi1g07370	101.76	82.92	64.83	18.32	54.45	2
Bradi1g07400	66.88	65.19	100.42	215.67	137.45	5
Bradi1g07480	8.63	16.49	18.39	52.14	20	4
Bradi1g07530	349.9	210.95	118.72	29.04	132.35	1
Bradi1g07550	22.68	29.19	28.61	96.49	24.84	4
Bradi1g07560	84.26	86.55	60.43	20.35	46.57	2
Bradi1g07570	55.02	89.22	133.63	136.7	100.43	4
Bradi1g07650	26.4	34.57	41.97	102.13	50.45	4
Bradi1g07660	33.53	31.07	77.86	78.22	79.82	5
Bradi1g07840	14.97	20.1	19.32	37.91	36.73	5
Bradi1g07870	38.35	66.22	91.03	82.77	166.99	6
Bradi1g07930	103.1	130.98	153.33	345.18	207.84	4
Bradi1g07980	106.72	96.19	66.38	24.84	80.3	1
Bradi1g08070	81.62	88.11	170.86	114.74	112.67	3
Bradi1g08106	7.56	12.76	16.01	19.78	12.03	4
Bradi1g08120	473.84	527.64	844.82	1266.16	837.66	4
Bradi1g08190	36.93	84.75	87.21	105.98	83.52	4
Bradi1g08270	6.96	10.11	15.83	20.21	14.89	4
Bradi1g08301	25.21	27.09	35.64	58.76	37.98	4
Bradi1g08310	285.23	242.3	260.52	119.42	154.46	2
Bradi1g08357	128.8	91.91	100.48	27.42	155.84	1
Bradi1g08421	162.25	203.92	147.69	73.38	90.7	2
Bradi1g08480	276.28	261.04	232.41	103	201.81	2
Bradi1g08718	51.23	46.5	27.97	14.74	41.68	1
Bradi1g08860	159.48	121.45	102.16	71.29	102.7	1
Bradi1g08907	151.07	194.59	152.54	32.94	102.33	2
Bradi1g08988	21.28	18.74	22.55	7.42	6.02	2
Bradi1g09000	25.05	27.57	36.52	16.35	14.01	3
Bradi1g09030	44.61	78.9	121.69	323.17	142.23	4
Bradi1g09170	25.44	33.96	45.43	43.42	53.68	6
Bradi1g09240	93.38	45.04	160.31	158.58	178.54	5
Bradi1g09300	4605.21	4135	3120.13	1095.77	3106.28	1
Bradi1g09350	5.43	7.45	11.62	17.8	9.45	4
Bradi1g09357	50.68	42.99	34.26	23.39	38.87	1
Bradi1g09410	242.31	471.5	383.31	152.01	181.16	3
Bradi1g09431	40.07	29.17	20.14	8.78	31.13	1
Bradi1g09450	40.27	31.86	23.19	10.43	30.22	1
Bradi1g09460	488.95	425.03	436.23	238.58	298.47	2
Bradi1g09537	296.33	254.6	271.17	93.58	127.96	2
Bradi1g09680	17.48	20.89	32.8	54.93	26.13	4
Bradi1g09710	724.74	761.82	655.1	334.33	642.21	1
Bradi1g09737	57.69	76.76	157.34	220.6	81.27	4
Bradi1g09760	96.3	75.6	53.91	17.42	63.75	1
Bradi1g09790	78.38	74.15	49.86	11.37	39.51	2
Bradi1g09816	46.29	35.68	32.28	10.03	14.83	2
Bradi1g09910	34.12	51.05	61.91	19.22	17.69	3
Bradi1g09940	67.45	54.08	46.96	28.67	41.56	2
Bradi1g10110	60.68	64.79	86.9	148.16	56.16	4
Bradi1g10260	5.64	7.77	8.24	12.89	10.84	5
Bradi1g10270	22.96	34.36	38.72	51.65	46.81	5
Bradi1g10330	6.19	5.5	10.22	9.83	20.09	6
Bradi1g10430	6.7	7.59	14.25	21.91	11.92	4
Bradi1g10780	39.89	32.21	43.81	67.09	44.49	4
Bradi1g10930	8.08	9.97	13.9	10.6	5.88	3
Bradi1g10950	82.28	90.24	107.18	203.81	133.83	4
Bradi1g10960	80.12	82.16	55.71	41.51	85.66	1
Bradi1g10990	215.07	220.82	219.06	87.26	115.1	2
Bradi1g11000	127.96	124.76	109.22	29.59	64.32	2
Bradi1g11050	8.37	19.07	20.11	16.68	19.11	6
Bradi1g11160	215.21	186.53	102.76	63.62	223.04	1
Bradi1g11250	11.91	25.44	48.38	42.35	59.9	6
Bradi1g11270	133.72	108.63	91.09	31.54	91.38	1
Bradi1g11310	528.95	748.6	527.59	207.52	380.34	2
Bradi1g11430	10.05	12.3	17.47	27.98	22.33	5
Bradi1g11530	30.05	33.93	40.71	59.83	26.35	4
Bradi1g11580	5.03	7.84	11.78	23.39	15.45	5
Bradi1g11670	109.07	177.88	294.4	734.91	271.5	4
Bradi1g11680	91.29	104.85	78.1	293.29	123.28	4
Bradi1g11710	31.7	69.96	64.74	105.35	43.81	4
Bradi1g11780	10.78	11.52	17.49	25.88	22.95	5
Bradi1g11837	112.74	101.55	100.08	54.97	81.23	2
Bradi1g11920	52.78	45.42	111.74	894.57	433.05	5
Bradi1g11980	33.75	37.35	50.8	85.55	42.48	4
Bradi1g11986	163.5	141.05	121.88	56.38	71.83	2
Bradi1g12140	92.75	94.66	72.91	67.89	40.52	2
Bradi1g12200	70.11	70.61	45.31	25.95	58.69	1
Bradi1g12260	67.68	54.91	35.29	11.12	36.47	1
Bradi1g12300	159.84	160.67	129.24	55.05	132.88	1
Bradi1g12397	5.36	7.09	11.66	24.42	15.97	5
Bradi1g12570	14.45	16.86	24.69	37.98	28.49	5
Bradi1g12697	20.66	15.79	12.8	9.33	13.8	1
Bradi1g12787	443.98	562.37	755.68	1634.4	591.07	4
Bradi1g12830	5.8	5.31	8.54	9.61	10.7	5
Bradi1g12880	167.93	149.8	96.26	40.49	90.38	2
Bradi1g12960	17.41	12.37	14.84	6.03	8.21	2
Bradi1g13060	11.52	18.79	33.27	92.23	54.97	5
Bradi1g13070	15.58	26.29	22.19	42.44	42.2	5
Bradi1g13090	66.19	54.59	57.84	32.77	29.62	2
Bradi1g13226	117.6	88.19	68.44	37.75	108.46	1
Bradi1g13240	20.26	20.74	12.56	6.67	21.88	1
Bradi1g13261	9.51	11.04	14.44	15.22	19.06	6
Bradi1g13420	32.41	24.01	21.49	42.24	62.72	6
Bradi1g13650	120.9	106.83	101.22	43.17	67.41	2
Bradi1g13660	33.09	23.7	27.55	13.06	30.75	1
Bradi1g13827	39.2	41.07	58.8	195.99	124.22	5
Bradi1g13900	12.82	19.36	19.19	37.64	21.58	4
Bradi1g13971	19.11	26.54	26.82	57.35	31.48	4
Bradi1g14050	12.74	16.56	18.62	13.02	5.56	3
Bradi1g14170	60.83	118.88	107.28	374.67	91.23	4
Bradi1g14200	8.49	15.06	54.79	83.05	18.98	4
Bradi1g14270	11.87	13.27	16.41	33.08	19.86	4
Bradi1g14370	12.37	18.74	29.26	56.29	22.96	4
Bradi1g14410	121.14	118.37	170.26	379.96	310.06	5
Bradi1g14580	45.64	57.21	50.75	23.82	29.39	2
Bradi1g14700	89.46	119.26	164.98	103.58	63.73	3
Bradi1g14710	111	78.35	57.01	26.31	41	2
Bradi1g14835	51.32	42.9	40.18	18.98	30.88	2
Bradi1g14900	8.93	13.14	13.55	48.68	20.17	4
Bradi1g14983	73.58	153.18	159.09	149.07	156.58	6
Bradi1g15010	36.86	30.86	23.05	22.79	47.34	1
Bradi1g15030	9.04	10.07	9.58	7.8	18.6	6
Bradi1g15050	333	350.22	496.79	671.31	484.73	4
Bradi1g15070	61.96	66.35	86.55	128.74	75.5	4
Bradi1g15120	89.72	102.98	87.49	38.39	63.05	2
Bradi1g15170	96.22	73.32	44.85	23.01	64.42	1
Bradi1g15290	1856.91	1594.67	1326.14	54.72	85.93	2
Bradi1g15400	173.46	172.85	332.08	493.69	176.04	4
Bradi1g15430	197.73	193.1	253.61	220.53	124.08	3
Bradi1g15440	26.95	32.26	40.34	80.58	45.6	4
Bradi1g15450	287.38	347.74	224.11	117.28	216.32	2
Bradi1g15490	7.65	8.9	17.21	47.77	20.98	4
Bradi1g15507	7.66	12.71	10.24	15.64	9.58	4
Bradi1g15547	16.74	32.68	36.28	22.84	38.15	6
Bradi1g15560	98.96	102.14	70.51	43.53	86.27	1
Bradi1g15590	13.81	16.63	21.32	19.57	32.18	6
Bradi1g15610	22.63	29.74	53.02	112.18	67.95	5
Bradi1g15680	242.85	336.89	401.14	808.87	472.64	4
Bradi1g15760	11.6	8.86	15.89	50.46	34.51	5
Bradi1g15800	94.1	98.1	106.76	194.16	153.88	5
Bradi1g15830	411.36	566.41	345.46	53.98	167.58	2
Bradi1g15840	50.68	81.55	90.4	141.07	72.04	4
Bradi1g15850	79.54	122.28	130.19	220.36	163.75	5
Bradi1g15880	54.19	51.81	47.95	19.07	35.37	2
Bradi1g15900	46.24	39.76	30.09	21.49	36.96	1
Bradi1g15930	58.1	51.41	62.15	16.43	33.8	2
Bradi1g16000	11.36	20.93	29.2	80.94	30.76	4
Bradi1g16470	21.39	26.33	26.87	52.3	34.58	4
Bradi1g16480	9.59	21.76	27.43	71.88	37.61	4
Bradi1g16490	52.35	30.24	27.21	19.62	21.17	2
Bradi1g16510	669.86	844.19	811.52	1411.41	1404.11	5
Bradi1g16517	15.37	17.33	37.39	69.34	32.17	4
Bradi1g16580	263.33	249.84	152.4	13.14	75.78	2
Bradi1g16610	12.15	16.79	22.11	25.81	24.57	5
Bradi1g16620	104.98	127.48	163.71	383.1	321.13	5
Bradi1g16630	59.25	99.89	187.36	273.18	316.35	5
Bradi1g16680	18.94	20.09	30.01	41.1	32.23	5
Bradi1g17090	29.91	21.99	16.72	17.67	91.43	6
Bradi1g17243	33.64	27.42	31.4	11.46	24.22	2
Bradi1g17250	48.29	46.76	24.55	8.35	31.87	1
Bradi1g17257	6.12	8.93	14.81	26.94	13.04	4
Bradi1g17270	5.92	14.77	25.58	43.25	39.94	5
Bradi1g17480	49.35	88.58	118.72	281	172.47	5
Bradi1g17630	35.34	35.14	52.45	86.29	51.26	4
Bradi1g17830	30.13	36.13	50.57	69.68	43.94	4
Bradi1g17840	307.17	389.33	657.84	2264.2	1481.5	5
Bradi1g17850	9.78	24.92	107.85	87	44.61	4
Bradi1g17870	83.99	72.54	70.66	26.21	15.09	2
Bradi1g18030	22.51	25.14	30.05	50	32.04	4
Bradi1g18050	1097.28	778.54	558.78	119.55	240.58	2
Bradi1g18170	179.19	242.92	260.16	174.92	385.66	6
Bradi1g18240	90.32	71.72	59.61	37.54	18.72	2
Bradi1g18320	227.13	181.07	156.58	85.76	140.9	2
Bradi1g18407	13.44	9.49	9.93	5.83	10.18	1
Bradi1g18450	41.4	54.54	63.54	83.48	58.11	4
Bradi1g18650	1947.3	1717.29	1603.76	889.67	1949.61	1
Bradi1g18660	212.37	183.95	144.59	55.08	135.27	1
Bradi1g18750	37.49	40.95	53.57	84.83	59.08	4
Bradi1g18780	176.34	215.24	379.15	315.46	281.62	4
Bradi1g18960	19.5	16.55	13.97	6.61	9.69	2
Bradi1g19010	502.01	635.55	458.83	103.06	302	2
Bradi1g19080	3220.23	2854.93	2353.71	1236.14	2582.67	1
Bradi1g19140	176.08	152.85	117.43	50.67	116.42	1
Bradi1g19220	1104.99	1026.34	618.6	51.55	197.61	2
Bradi1g19230	52.95	83.82	72.28	173	58.27	4
Bradi1g19250	463.39	424.8	376.22	149.56	346.4	1
Bradi1g19470	81.88	94.7	76.63	39.23	44.3	2
Bradi1g19660	35.29	29.95	30.22	14.94	22.02	2
Bradi1g19670	21.36	18.97	14.15	9.44	22.3	1
Bradi1g19702	26.48	44.67	51.26	77.42	52.37	4
Bradi1g19730	14.54	19.15	17.91	17.63	5.58	3
Bradi1g19790	34.79	24.17	14.51	6.53	18.24	1
Bradi1g20050	10.43	10.63	13.31	46.88	32.79	5
Bradi1g20100	115.82	108.51	85.96	40.94	60.42	2
Bradi1g20160	21.61	36	50.83	28.82	26.76	3
Bradi1g20240	8.62	18.53	17.9	74.77	15.35	4
Bradi1g20260	45.62	74.7	84.77	118.64	33.06	4
Bradi1g20270	55.7	63.79	75.62	113.56	69.92	4
Bradi1g20330	34.59	29.05	30.59	17.53	16.15	2
Bradi1g20440	150.06	79.95	76.04	65.57	145.87	1
Bradi1g20460	40.52	29.02	81.83	91.11	82.05	5
Bradi1g20730	98.23	96.25	74.43	33.03	57.49	2
Bradi1g20840	20.96	18.33	16.46	9.79	11.82	2
Bradi1g20860	130.03	124.61	66.32	12.9	56.35	2
Bradi1g20930	13.66	10.43	10.32	17.02	30.82	6
Bradi1g20995	44.93	42.99	58.13	106.07	79.18	5
Bradi1g21018	7.93	10.83	13.69	9.71	6.49	3
Bradi1g21040	75.23	79.07	106.3	62.34	51.7	3
Bradi1g21097	25.73	62.43	81.41	70.88	45.33	3
Bradi1g21260	35.79	44.73	59.19	93.56	63.09	4
Bradi1g21300	35.5	32.6	29.31	19.98	16.69	2
Bradi1g21310	39.37	61.93	60.98	129.66	74.92	4
Bradi1g21330	441.41	445.7	761.32	1452.13	704.48	4
Bradi1g21360	14.32	12.85	19.65	30.69	24.14	5
Bradi1g21490	95.41	135.38	181.31	362.1	190.76	4
Bradi1g21580	24.78	41.97	57.21	121.45	89.98	5
Bradi1g21610	33.4	37.68	62.45	73.19	40.04	4
Bradi1g21700	32.41	37.55	50.3	98.09	74	5
Bradi1g21780	233.45	285.34	223.06	42.37	118.29	2
Bradi1g21850	44.8	38.92	50.29	73.71	79.06	5
Bradi1g21922	12.79	20.5	18.44	35.62	21.62	4
Bradi1g21990	25.81	14.45	13.66	7.82	10.57	2
Bradi1g22020	58.53	64.91	96.41	141.69	97.8	4
Bradi1g22050	22.77	32.58	39.67	91.6	17.35	4
Bradi1g22270	30.59	34.69	49.44	20.41	9.09	3
Bradi1g22370	21.3	36.02	26.97	11.5	31.81	1
Bradi1g22680	19.86	27.11	40.74	28.25	15.71	3
Bradi1g22690	14.38	18.82	23.73	56	42.88	5
Bradi1g22750	90.02	75.25	56.05	24.6	27.09	2
Bradi1g22830	6.13	6.51	8.83	13.89	24.59	6
Bradi1g22850	45.42	47.52	62.65	96.83	61.93	4
Bradi1g22870	7.74	12.15	23.74	33.91	22.47	4
Bradi1g22880	19.86	18.47	28.09	7.08	10.02	3
Bradi1g22920	13.06	20.99	20.23	25.42	31.12	6
Bradi1g23010	27.22	28.11	48.02	34.52	64.8	6
Bradi1g23090	5.86	6.96	7.25	11.89	8.8	5
Bradi1g23100	49.6	68.57	78.19	112.19	88.93	5
Bradi1g23130	16.26	37.12	51.6	117.05	75.01	5
Bradi1g23270	77.08	89.86	72.32	27.92	77.04	1
Bradi1g23350	78.99	137	163.86	202.08	196.66	5
Bradi1g23440	13.19	37.19	42.12	91.93	135.5	6
Bradi1g23450	58.65	153.61	194.51	221.42	363	6
Bradi1g23510	26.84	22.02	14.75	12.82	25.28	1
Bradi1g23610	1280.62	881.79	627.93	86.25	143.52	2
Bradi1g23620	17.21	18.31	16.19	6.57	6	2
Bradi1g23691	6.38	18.28	38.3	47.67	45.35	5
Bradi1g23990	21.29	19.24	18.7	8.18	12.01	2
Bradi1g24110	152.09	128.88	101.43	34.86	80.61	2
Bradi1g24140	6.74	8.61	13.13	19.35	12.29	4
Bradi1g24220	44.56	31.31	19.4	6.4	26.43	1
Bradi1g24240	33.88	59.58	108.28	171.73	87.59	4
Bradi1g24250	54.02	45.35	35.66	21.45	45.02	1
Bradi1g24270	39.22	52.14	66.17	79.75	50.13	4
Bradi1g24320	21.73	15.84	10.91	5.69	11.4	1
Bradi1g24340	11.77	14.9	11.42	14.25	94.2	6
Bradi1g24400	23.99	32.65	39.43	50.72	42.74	5
Bradi1g24410	13.31	16.88	23.08	36.92	27.28	5
Bradi1g24500	70.94	53.4	45.93	15.57	22.22	2
Bradi1g24590	98.16	89.04	67.52	29.96	65.71	1
Bradi1g24667	25.36	26.14	22.6	62.18	64.59	5
Bradi1g24760	865.08	829.94	587.6	20.65	60.04	2
Bradi1g24811	12.8	12.34	10.74	5.96	7.07	2
Bradi1g24820	14.86	38.47	36.58	39.08	16.28	3
Bradi1g24830	13.41	14.86	13.75	6.83	8.77	2
Bradi1g24860	663.9	555.15	521.42	286.03	444.72	2
Bradi1g24870	1347.23	1002.61	660.11	42.24	188.93	2
Bradi1g24900	51.73	42.39	39.8	16.4	25.89	2
Bradi1g24920	9.47	13.45	21.19	41.19	10.25	4
Bradi1g24980	3098.27	3005.12	2918	895.29	1299.56	2
Bradi1g25117	27.64	36.71	34.11	8.89	9.23	2
Bradi1g25150	622.51	567.86	549.56	240.05	532.24	1
Bradi1g25350	261.04	328.29	274.64	118.54	278.85	1
Bradi1g25370	39.94	79.95	85.31	120.82	136.94	5
Bradi1g25430	937.57	764.34	532.42	113.38	168.88	2
Bradi1g25440	1954.32	1795.02	1604.11	763.55	1088.99	2
Bradi1g25460	21.15	22.76	20.8	11.02	9	2
Bradi1g25487	7.52	11.14	12.99	17.81	11.92	4
Bradi1g25540	41.98	74.5	98.26	97.87	63.55	4
Bradi1g25552	55.52	180.92	267.64	367.1	259.41	5
Bradi1g25564	9.74	16.37	23.29	27.93	12.15	4
Bradi1g25600	20.14	49.17	76.01	202.47	78.91	4
Bradi1g25647	20.25	24.02	38.97	53.48	35.21	4
Bradi1g25657	24.31	40.78	36.77	41.71	50.24	6
Bradi1g25697	25.66	37.48	54.64	65.86	51.55	5
Bradi1g25712	16.76	25.39	28.23	49.01	34.34	5
Bradi1g25727	15.67	34.74	45.16	111.75	58.56	4
Bradi1g26000	632.67	697.58	1076.73	948.63	1545.12	6
Bradi1g26020	15.29	23.36	35.48	33	20.63	4
Bradi1g26030	32.56	41.83	59.96	78.41	72.34	5
Bradi1g26040	22.77	56.52	104.24	262.13	107.93	4
Bradi1g26070	110.3	84.37	50.31	23.14	80.24	1
Bradi1g26260	12.55	21.01	39.74	58.77	40.99	5
Bradi1g26287	12.5	17.29	39.42	40.13	22.31	4
Bradi1g26350	1488.81	1310.89	1009.4	316.09	734.31	2
Bradi1g26520	83.9	71.67	46.06	22	64.63	1
Bradi1g26530	554.52	392.02	285.53	327.49	651.91	1
Bradi1g26540	108.35	112.95	78.58	29.05	96.25	1
Bradi1g26690	48.07	50.07	73.45	125.69	63.41	4
Bradi1g26710	178.18	166.29	157.72	54.99	141.68	1
Bradi1g26765	70.95	185.31	229.92	349.24	216.86	4
Bradi1g26800	47.41	59.8	37.56	25.57	28.47	2
Bradi1g26880	79.86	72.29	53.7	10.24	23.57	2
Bradi1g27140	55.24	46.56	30.88	16.77	39.62	1
Bradi1g27191	49.59	47.78	35.63	22.87	41.48	1
Bradi1g27237	28.34	30.28	43.31	58.91	50.57	5
Bradi1g27280	200.71	160.8	123.2	59.05	114.51	1
Bradi1g27290	6.77	5.9	13.67	95.98	28.98	4
Bradi1g27357	23.81	20.52	28.53	60.75	36.18	4
Bradi1g27790	10.57	13.94	14.08	16.08	26.79	6
Bradi1g27910	6.17	8.54	7.09	22.76	28.15	5
Bradi1g27947	10.93	13.87	22.52	37.64	14.7	4
Bradi1g28055	38.27	31.1	27.5	15.75	19.82	2
Bradi1g28090	370.47	348.71	560.56	321.81	265.52	3
Bradi1g28140	80.5	63.26	41.2	12.78	53.32	1
Bradi1g28280	52.69	63.36	77.93	136.13	94.54	5
Bradi1g28310	112.98	122.88	112.63	31.42	57.07	2
Bradi1g28320	32.97	50.81	55.83	26.81	30.06	3
Bradi1g28330	197.16	167.68	130.07	33.92	69.59	2
Bradi1g28340	5.24	6.13	5.89	10.69	8.8	5
Bradi1g28416	174.78	137.34	111.41	51.76	88.76	2
Bradi1g28580	18.81	12.69	13.01	5.53	9.11	2
Bradi1g28620	62.53	28.12	60.02	64.49	84.83	6
Bradi1g28700	32.82	24.16	18.43	12.35	19.69	1
Bradi1g28870	55.79	37.06	29.49	13.72	36.05	1
Bradi1g28960	115.24	104.31	73.56	31.7	70.17	1
Bradi1g29000	1234.69	886.27	555.77	82.62	155.47	2
Bradi1g29040	87.38	85.8	97.71	29.77	51.32	2
Bradi1g29090	722.35	566.4	403.87	341.9	718.95	1
Bradi1g29260	22.54	24.66	16.68	6.8	12.29	2
Bradi1g29485	24.27	26.06	27.6	51.02	28.67	4
Bradi1g29500	334.93	266.67	187.04	61.09	169.26	1
Bradi1g29520	47.36	48.93	67.14	119.07	104.15	5
Bradi1g29577	10.97	14.19	19.31	28.51	17.1	4
Bradi1g29590	551.97	359.89	182.47	50.84	257.24	1
Bradi1g29680	92.93	72.8	38.73	8.13	41.17	1
Bradi1g29800	79.06	82.01	113.61	354.36	206.35	5
Bradi1g29857	11.42	21.73	20.52	17.24	24.95	6
Bradi1g30110	32.35	67.15	62.31	100.31	73.31	5
Bradi1g30113	16.36	41.09	34.08	10.32	15.5	3
Bradi1g30180	23.74	19.62	12.74	9.48	20.11	1
Bradi1g30230	15.66	28.89	30.39	55.67	39.19	5
Bradi1g30273	108.45	103.66	113.36	53.63	60.28	2
Bradi1g30277	13.38	12.28	9.1	5.11	6.64	2
Bradi1g30400	64.05	80.76	90.37	147.99	105.59	5
Bradi1g30510	96.83	77.17	74.35	41.61	68.88	1
Bradi1g30656	85.6	79.37	73.31	40.33	53.86	2
Bradi1g30667	9.93	12.9	19.19	18.09	29.12	6
Bradi1g30740	24.39	23.14	18.53	6.72	7	2
Bradi1g30811	149.6	152.1	129.7	42.94	86.56	2
Bradi1g30870	14.04	33.91	117.43	204.8	98.57	4
Bradi1g30900	91.07	100.88	136.97	188.01	96.22	4
Bradi1g30910	6.16	7.12	8.23	20.8	12.03	4
Bradi1g30960	6.29	7.08	9.35	11.89	13.07	5
Bradi1g31020	8.25	18.81	42.03	112.52	36.99	4
Bradi1g31080	35.09	39.58	37.53	89.83	60.51	5
Bradi1g31140	7.32	16.66	18.09	15.11	11.41	3
Bradi1g31270	23.25	17.74	10.31	11.45	24.75	1
Bradi1g31280	108.92	241.21	171.31	172.09	171.89	3
Bradi1g31320	66.76	67.39	84.14	77.16	38	3
Bradi1g31370	22.08	18.39	15.58	6.83	15.52	1
Bradi1g31640	9.17	8.96	11.92	18.05	13.61	5
Bradi1g31670	9.78	11.67	6.97	5.21	12.65	1
Bradi1g31680	29.65	37.97	55.9	77.68	47.37	4
Bradi1g31780	138.39	120.21	84.49	32.72	105.31	1
Bradi1g31810	58.35	54.23	36.59	13.58	30.86	2
Bradi1g31987	41.1	49.55	50.56	89.36	52.97	4
Bradi1g32100	20.34	17.87	14.56	6.31	12.99	2
Bradi1g32160	9.74	20.58	21.04	43.12	23.84	4
Bradi1g32430	14.16	11.49	11.45	6.21	6.09	2
Bradi1g32490	21.96	24.13	28.64	58.01	35.38	4
Bradi1g32590	14.48	16.67	16.73	38.92	22.24	4
Bradi1g32600	16.88	16.67	22.65	48.27	27.36	4
Bradi1g32620	7.24	9.96	13.52	17.68	6.64	4
Bradi1g32630	16.42	29.11	48.45	75.29	33.58	4
Bradi1g32650	46.67	45.79	43.13	20.49	19.9	2
Bradi1g32785	5.25	5.01	15.74	30.87	22.51	5
Bradi1g32840	24.82	35.23	40.37	67.19	67.7	5
Bradi1g32920	10.44	10.61	11.08	26.08	13.22	4
Bradi1g33030	119.97	105.87	78.55	15.53	57.37	2
Bradi1g33050	6.17	13.15	37.66	55.17	54.72	5
Bradi1g33097	56.24	41.24	45.36	26.06	35	2
Bradi1g33200	18.96	28.75	63.04	221.73	115.63	5
Bradi1g33310	45.53	46.01	54.05	103.86	70.88	5
Bradi1g33390	34.62	36.29	54.07	121.52	66.85	4
Bradi1g33457	46.17	59.61	94.98	156.95	100.8	4
Bradi1g33470	6.75	7.59	11.31	21.47	18.41	5
Bradi1g33510	9.05	12.18	16.98	24.27	17.49	4
Bradi1g33620	6.58	10.48	13.94	26.66	23.82	5
Bradi1g33690	10.36	16.35	15.71	9.57	7.81	3
Bradi1g33750	31.06	29.37	34.77	103.9	33.32	4
Bradi1g33810	9.03	6.33	12.8	30.14	11.22	4
Bradi1g33827	103.16	94	92.89	35.64	25.38	2
Bradi1g33860	51.07	79.91	135.28	225.68	146.08	5
Bradi1g33930	10.16	14.18	18.06	30.52	21.99	5
Bradi1g33940	8.27	9.62	11.54	20.6	14.17	5
Bradi1g34030	22.81	22.18	24.18	46.44	28.02	4
Bradi1g34040	27.24	21.89	14.1	6.02	18.06	1
Bradi1g34140	29.02	27.38	30.77	72.69	39.68	4
Bradi1g34327	22.58	23.18	32.73	44.43	22	4
Bradi1g34340	36.24	48.72	80.75	205.19	95.83	4
Bradi1g34370	6.59	9.33	11.16	13.77	10.09	4
Bradi1g34407	14.27	20.99	29.19	30.68	20.24	4
Bradi1g34470	69.6	96.84	95.59	33.91	53.9	2
Bradi1g34525	240.79	231.17	150.52	47.59	183.49	1
Bradi1g34560	216.67	153.43	117.6	40.79	115.86	1
Bradi1g34610	30.18	29.78	32.92	9.77	11.55	2
Bradi1g34647	23.88	21.94	30.58	15.48	35.99	6
Bradi1g34670	35.37	34.06	29.37	18.67	17.28	2
Bradi1g34700	50.87	63.74	97.07	289.77	109.19	4
Bradi1g34770	54.75	100.64	111.93	253.6	80.43	4
Bradi1g34830	22.34	38.5	101.37	82.08	27.49	3
Bradi1g34910	15.39	8.91	7.28	6.92	6.97	1
Bradi1g35040	10.6	12.84	14.48	59.27	18.04	4
Bradi1g35050	5.8	10.99	14.85	59.02	23.96	4
Bradi1g35100	8.98	9.21	11.84	19.05	16.59	5
Bradi1g35130	56.66	53.46	35.79	11.68	39.53	1
Bradi1g35157	21.8	37.64	39.07	50.22	54.22	5
Bradi1g35210	72.01	67.93	48.53	26.56	63.1	1
Bradi1g35386	15.99	17.02	14.32	11.29	7.67	2
Bradi1g35477	33.56	23.22	16.8	7.69	11.95	2
Bradi1g35600	84.53	108.22	257.13	2318.15	1204.56	5
Bradi1g35660	14.75	14.97	20.88	25.5	31.04	6
Bradi1g35780	106.86	119.14	178.72	278.11	222.18	5
Bradi1g35790	17.98	24.81	34.52	52.42	36.54	4
Bradi1g35910	13.9	17.31	24.35	31.44	18.27	4
Bradi1g36017	5.46	6.44	8.22	11.15	7.61	4
Bradi1g36130	110.44	108.3	52.95	17.48	62.53	1
Bradi1g36250	31.45	41.79	56.26	93.94	33.74	4
Bradi1g36260	1040.8	950.7	519.91	139.89	694.89	1
Bradi1g36490	65.61	73.51	107.38	42.62	122.24	6
Bradi1g36560	38.92	48.07	58.15	28.59	47.84	3
Bradi1g36640	410.98	431.12	387.78	208.03	291.53	2
Bradi1g36670	49.21	34.97	26.81	24.09	39.15	1
Bradi1g36720	23.75	18.45	26.14	36.98	22.79	4
Bradi1g36860	103.93	107.82	94.46	41.38	68.3	2
Bradi1g36890	8.96	5.97	5.41	7.36	13.48	6
Bradi1g36980	51.05	54.78	58.1	27.91	43.12	2
Bradi1g37010	6.15	39.61	54.54	23.95	21.98	3
Bradi1g37070	36.01	44.06	45.75	106.6	59.05	4
Bradi1g37100	8.16	5.45	6.08	17.63	21.88	5
Bradi1g37220	12.95	14.61	15.19	5.33	5.15	2
Bradi1g37390	62.95	63.32	41.44	29.23	72.48	1
Bradi1g37480	57.03	34.76	25.8	11.56	30.12	1
Bradi1g37600	465.01	551.28	249.97	32.34	124.72	2
Bradi1g37626	7.61	11.49	17.03	33.67	24.03	5
Bradi1g37667	30.36	28.9	24.44	13.84	22.21	2
Bradi1g37750	26.84	35.86	45.49	72.24	67.87	5
Bradi1g37826	95.49	181.12	178.59	307.7	317.88	5
Bradi1g37830	8.53	13.82	12.65	18.5	15.08	5
Bradi1g37960	30.46	52.44	43.09	56.25	65.94	6
Bradi1g37990	12.78	15.31	18.2	33.57	20.74	4
Bradi1g38080	20.84	17.42	15.95	8.67	12.3	2
Bradi1g38120	14.8	14.85	10.84	7.07	6.49	2
Bradi1g38227	35.63	36.57	42.89	73.26	61.06	5
Bradi1g38250	13.25	36.64	52.86	100.9	56.09	4
Bradi1g38630	123.81	104	73.9	31.77	82.58	1
Bradi1g38660	10.01	12.39	15.41	20.32	15.95	5
Bradi1g38687	191.64	192.9	108.7	44.57	63.64	2
Bradi1g38720	24.22	25.45	32.36	68.52	51.78	5
Bradi1g38740	5.52	17.01	14.9	25.63	26.42	5
Bradi1g38780	35.76	27.53	30.58	8.61	7.51	2
Bradi1g39167	379.29	440.35	203.43	96.08	227.61	1
Bradi1g39206	22.25	17.14	20.8	40.76	20.74	4
Bradi1g39270	173.77	227.19	315.27	601.86	352.33	4
Bradi1g39520	89.41	70.88	53.11	39.12	55.25	1
Bradi1g40997	19.85	21.66	30.36	54.43	25.33	4
Bradi1g41790	108.12	124.29	171.78	268.25	181.14	4
Bradi1g41797	12.73	13.78	38.78	61.23	28.22	4
Bradi1g41820	482.26	449.37	496.84	180.57	167.76	2
Bradi1g41830	204.96	225.69	210.93	88.93	157.84	2
Bradi1g41907	185.29	190.64	335.72	260.19	102.92	3
Bradi1g41957	59.4	49.31	79.08	31.66	19.02	3
Bradi1g42254	10.45	8.38	12.11	18.76	9.33	4
Bradi1g42270	93.49	101.24	117.32	222.34	160.16	5
Bradi1g42310	63.6	64.32	91.63	176.63	84.93	4
Bradi1g42390	11.9	16.3	28.76	54.17	33.55	5
Bradi1g42397	14.71	17.79	20.76	35.59	13.7	4
Bradi1g42670	1327.24	1032.17	861.9	108.25	146.62	2
Bradi1g42707	81.57	88.41	113.65	48.67	38.37	3
Bradi1g42820	196.09	156.67	122.73	72.17	160.44	1
Bradi1g42880	22.82	27.05	31.73	32.19	48.49	6
Bradi1g42990	61.64	64.59	79.08	145.3	103.19	5
Bradi1g43220	97.35	96.6	119.3	235.91	101.5	4
Bradi1g43350	6.32	8.46	9.18	14.5	13.92	5
Bradi1g43410	105.63	106.86	56.15	20.17	61.77	1
Bradi1g43417	24.61	69.77	89.93	73.56	81.96	6
Bradi1g43560	18.57	17.7	19.74	7.78	9.28	2
Bradi1g43580	26.89	35.1	50.24	70.09	43.22	4
Bradi1g43670	19.35	17.62	14.61	9.67	8.53	2
Bradi1g43710	75.69	71.61	79.91	28.09	68.59	2
Bradi1g43770	547.21	480.26	586.39	1121.8	831.97	5
Bradi1g43780	7.76	7.32	10.72	29.72	13.06	4
Bradi1g43800	27.99	31.8	31.01	14.2	22.34	2
Bradi1g43950	1021.17	830.41	577.38	120.9	393.58	2
Bradi1g43970	26.96	13.84	8.1	11.15	6.57	2
Bradi1g44020	25.07	28.8	16.47	6.11	10.71	2
Bradi1g44060	66.97	65.05	77.2	145.04	126.59	5
Bradi1g44137	36.03	51.22	91.15	216.77	106.86	4
Bradi1g44190	92.23	86.15	69.94	19.46	36.86	2
Bradi1g44200	27.96	34.23	31.78	16.99	29.01	2
Bradi1g44317	6.41	7.11	9.47	13.69	29.3	6
Bradi1g44430	12.6	22.2	41.77	44.5	47.13	5
Bradi1g44530	195.12	169.13	144.18	45.67	100.33	2
Bradi1g44560	22.1	22.91	20.82	7.83	7.62	2
Bradi1g44630	143.31	131.86	83.39	16.71	65.02	2
Bradi1g44680	12.6	34.89	46.63	77.73	81.51	5
Bradi1g44690	11.3	34.53	79.64	132.29	116.67	5
Bradi1g44710	6.02	6.73	9.23	13.93	8.72	4
Bradi1g44767	53.13	44.6	37.78	24.94	43.53	1
Bradi1g44990	53.52	45.85	37.36	24.08	40.57	1
Bradi1g45010	120.73	99.09	86.54	38.66	70.46	2
Bradi1g45150	23.2	23.29	43.17	58.41	38.63	4
Bradi1g45200	72.25	68.95	47.67	21.62	38.37	2
Bradi1g45304	14.25	35.81	56.45	190.56	55.12	4
Bradi1g45370	6.65	8.28	14.25	21.92	17.76	5
Bradi1g45410	30.38	15.77	24.4	8.26	17.94	2
Bradi1g45470	21.83	31.84	39.16	66.77	65.74	5
Bradi1g45647	13.37	12.51	16.69	35.28	22	5
Bradi1g45710	19.38	18.16	15.84	6.1	5.06	2
Bradi1g45727	11.39	20.33	26.02	33.53	33.29	5
Bradi1g45833	267.08	262.27	179.65	83.17	180.41	1
Bradi1g45910	13.99	29.1	46	58.02	43.13	5
Bradi1g45950	5.82	14.34	21.93	22.57	23.15	5
Bradi1g46150	35.48	62.47	46.63	87.21	118.1	6
Bradi1g46310	17.18	15.09	22.75	31.08	22.87	4
Bradi1g46500	12.67	29.52	39.07	80.71	40.21	4
Bradi1g46602	5.66	6.35	7.44	36.39	6.58	4
Bradi1g46622	376.21	353.57	315.92	89.35	160.77	2
Bradi1g46670	111.35	111.62	130.55	323.12	168.86	4
Bradi1g46700	21.85	22.7	21.61	60.29	33.71	4
Bradi1g46880	14.41	25.16	29.16	61.99	26.54	4
Bradi1g47017	117.29	80.89	38	9.81	41.32	1
Bradi1g47140	198.19	154.6	123.75	44.38	99.02	2
Bradi1g47180	166.88	141.14	70.7	9.39	60.36	2
Bradi1g47250	50.79	30.57	17.03	6.11	7.32	2
Bradi1g47570	17.7	20.37	29.38	57.07	60.9	5
Bradi1g47580	27.75	19.79	23.89	6.7	12.92	2
Bradi1g47737	8.65	8.92	10.81	19.74	22.08	5
Bradi1g48050	36.94	43.05	51.09	152.63	100.67	5
Bradi1g48070	37.05	51.9	45.46	22.47	62.55	6
Bradi1g48080	29.4	26.26	20.57	7.71	19.32	1
Bradi1g48271	16.25	20.07	25.48	49.7	36.24	5
Bradi1g48320	5.95	15.53	22.1	27.62	30.96	5
Bradi1g48370	64.31	92.62	144.39	88.8	37.42	3
Bradi1g48470	22.56	15.86	15.9	6.16	8.62	2
Bradi1g48540	11.42	12.35	16.36	26.7	16.63	4
Bradi1g48670	5.7	9.12	10.13	17.06	9.52	4
Bradi1g48747	8.86	8.49	11.52	18.96	12.46	4
Bradi1g48870	301.91	521.06	718.47	1266.87	704.4	4
Bradi1g49040	78.29	66.5	58.54	28.82	49.99	2
Bradi1g49070	75.33	101.84	145.67	187.24	119.16	4
Bradi1g49077	22.18	28.3	42.44	71.37	37.27	4
Bradi1g49107	8.96	8.25	12.82	28.66	11.92	4
Bradi1g49120	6.09	17.77	18.73	30.72	21.38	5
Bradi1g49130	14.63	13.92	19.13	40.17	21.74	4
Bradi1g49180	46.72	42.64	30.13	11.66	32.83	1
Bradi1g49300	43.37	32.28	27.36	23.47	53.97	1
Bradi1g49470	50.05	58.37	58.81	11.89	21.58	2
Bradi1g49490	19.46	27.48	23.38	18.73	10.2	3
Bradi1g49537	122.87	80.4	87.61	23.46	36.26	2
Bradi1g49550	25.53	27.72	35.86	74.62	42.61	4
Bradi1g49620	20.94	28.16	26.3	11.47	13.58	2
Bradi1g49770	229.3	173.57	124.37	40.37	108.53	2
Bradi1g49935	19.22	34.53	28.41	18.79	39.47	6
Bradi1g50040	79.06	67.07	46.75	11.4	41.7	1
Bradi1g50067	129.33	214.15	288.06	502.58	377.6	5
Bradi1g50170	36.99	71.64	99.75	125.88	121.26	5
Bradi1g50220	196.12	265.93	483.74	939.56	447.63	4
Bradi1g50230	45.8	78.95	108.54	185.13	90.91	4
Bradi1g50250	212.62	179.06	136.99	72.4	153.12	1
Bradi1g50270	987.45	869.07	649.15	389.98	739.06	1
Bradi1g50280	30.03	24.71	22.78	13.44	11.07	2
Bradi1g50380	42.17	44.42	68.88	101.89	59.73	4
Bradi1g50390	84.01	148.09	199.35	75.16	75.44	3
Bradi1g50520	9.54	13.07	15.92	21	10.67	4
Bradi1g50550	52.52	42.26	28.72	24.77	60.75	1
Bradi1g50580	47.41	32.01	38.91	143.62	115.3	5
Bradi1g50810	30.15	33.59	31.68	68.11	52.87	5
Bradi1g50832	23.09	24.19	20.6	11.39	21.03	1
Bradi1g50850	7.49	8.19	8.6	11.92	15.3	6
Bradi1g50970	12.14	8.56	8.58	6.3	6.04	2
Bradi1g51020	146.25	133.94	108.4	18.9	88.02	2
Bradi1g51040	54.75	48.79	30.17	16.94	41.63	1
Bradi1g51170	114.93	105.32	78.38	43.44	75.75	1
Bradi1g51230	12.9	10.5	13.45	21.76	12.93	4
Bradi1g51250	19.98	25.34	26.43	45.06	41.92	5
Bradi1g51257	12.92	10.48	10.53	5.92	7.8	2
Bradi1g51460	14.15	24.53	30.95	42.72	23.09	4
Bradi1g51470	34.9	28.35	23.73	12.98	34.18	1
Bradi1g51540	481.62	591.21	1109.43	5369.32	2841.13	5
Bradi1g51620	8.29	9.2	10.75	17.75	16.89	5
Bradi1g51633	18.55	17.04	14.05	8.07	13.83	1
Bradi1g51660	274.98	278.93	400.61	984.86	756.88	5
Bradi1g51670	2875.37	2138.67	1531.61	1436.31	2375.96	1
Bradi1g51780	8.72	14.79	15.21	25.27	14.07	4
Bradi1g51807	18.76	20.81	27.29	40.68	20.16	4
Bradi1g51840	5.15	6.13	7.25	12.02	7.78	4
Bradi1g51860	5.28	7.44	10.36	16.21	12.99	5
Bradi1g51980	24.82	16.52	12.39	7.02	9.76	2
Bradi1g52011	134.19	179.69	120.94	27.5	116.47	2
Bradi1g52020	1091.28	913.31	886.98	363.36	450.28	2
Bradi1g52160	33.64	31.4	43.22	63.23	43.76	4
Bradi1g52170	120.13	108.58	86.81	41.68	91.9	1
Bradi1g52210	51.07	54.3	54.91	45.28	24.56	3
Bradi1g52291	30.58	39.53	65.53	163.02	106.35	5
Bradi1g52320	261.23	279.93	304.27	580.62	418.78	5
Bradi1g52330	46.61	37.57	24.87	13.1	33.76	1
Bradi1g52340	11.26	11.16	16.25	23.23	13	4
Bradi1g52350	6.94	12.88	16.61	24.45	15.96	4
Bradi1g52374	112.12	105.28	55.73	24.89	80.46	1
Bradi1g52460	2960.66	2708.66	2068.55	245.62	445.11	2
Bradi1g52470	348.66	278.53	254.73	34.99	46.87	2
Bradi1g52550	790.48	768.23	789.17	329.5	474.77	2
Bradi1g52551	54	43.62	45.67	19.14	34.53	2
Bradi1g52610	15.02	19.93	29.26	41.43	31.34	5
Bradi1g52690	22.86	32.03	77.82	156.25	74.04	4
Bradi1g52707	148.16	129.81	102.73	51.69	92.89	2
Bradi1g52750	71.96	89.36	121.64	246.33	152	4
Bradi1g53050	45.46	46.53	34.74	15.54	28.9	2
Bradi1g53100	124.08	95.66	80.45	29.49	71.47	1
Bradi1g53120	8.59	8.64	11.44	18.68	16.82	5
Bradi1g53230	19.5	25	27.63	60	53.12	5
Bradi1g53300	7.48	11.56	14.04	28.41	18.62	5
Bradi1g53370	8.61	9.97	14.99	32.98	23.72	5
Bradi1g53490	29.06	27.74	32.03	56.26	31.81	4
Bradi1g53520	7.33	13.57	21.79	37.74	26.02	5
Bradi1g53580	34.08	54.39	75.45	91.28	48.68	4
Bradi1g53670	5.43	5.66	8.06	12.34	14.5	5
Bradi1g53700	8.81	14.54	76.94	230.41	51.84	4
Bradi1g53770	101.78	51.35	135.93	95.64	61.56	3
Bradi1g54030	340.46	264.62	206.44	33.66	95.47	2
Bradi1g54160	13.43	14.26	19.78	32.07	33.13	5
Bradi1g54210	119.74	167.78	173.02	685.04	447.32	5
Bradi1g54327	140.26	108.72	80.05	61.11	116.01	1
Bradi1g54350	26.58	38.88	40.01	65.54	52.15	5
Bradi1g54390	220.72	231.17	191.75	89.85	192.49	1
Bradi1g54400	58.12	42.41	50.85	35.99	26.58	2
Bradi1g54410	15.08	22.48	32.23	76.55	32.33	4
Bradi1g54440	62.02	100.83	180.14	415.99	153.29	4
Bradi1g54630	21.21	20.67	29.89	44.29	31.18	4
Bradi1g54650	5.27	9.63	18.8	34.39	22.94	5
Bradi1g54800	22.02	33.72	79.96	142.6	57.07	4
Bradi1g54847	58.79	59.53	35.93	21.96	40.16	1
Bradi1g54920	33.33	27.99	15.83	12.66	35.13	1
Bradi1g54950	90.33	59.89	65.45	50.08	42.94	2
Bradi1g54970	89.15	73.41	67.09	31.35	34.76	2
Bradi1g54990	25.38	49.12	50	88.95	54.28	4
Bradi1g55007	314.25	336.08	324.29	165.35	229.05	2
Bradi1g55080	16.31	23.53	28.44	44.12	22.48	4
Bradi1g55110	13.01	14.32	20.22	61.23	29.48	4
Bradi1g55120	75.62	88.92	123.96	122.19	158.49	6
Bradi1g55170	62.57	60.05	53.04	30.33	42.28	2
Bradi1g55230	32.46	36.39	42.54	65.91	48.27	5
Bradi1g55260	69.62	55.24	47.81	33.79	34.51	2
Bradi1g55370	138.45	110.85	115	63.81	142.2	1
Bradi1g55427	10.5	13.51	20.76	29.06	20.43	4
Bradi1g55440	56.32	112.13	792.4	1880.98	647.58	4
Bradi1g55488	108.29	81.28	83.81	39.7	79.02	1
Bradi1g55500	54.36	50.18	49.35	111.19	86.11	5
Bradi1g55560	44.59	145.58	93.02	39.59	499.23	6
Bradi1g55610	38.62	129.35	147.11	46.83	252.26	6
Bradi1g55620	112.34	381.95	199.44	120.62	1163.12	6
Bradi1g55650	15.77	24.6	27.54	39.27	38.79	5
Bradi1g55672	8.89	10.71	13.95	21.93	14.58	4
Bradi1g55720	36.72	59.45	103.38	142.4	125.99	5
Bradi1g55740	884.47	715.42	607.63	238.23	460.67	2
Bradi1g55760	20.55	23.49	26.06	14.87	10.3	3
Bradi1g56040	28.12	21.86	14.01	11.82	23.03	1
Bradi1g56086	9.13	11.06	12.72	19.5	9.97	4
Bradi1g56130	879.22	740.85	571.78	152.51	461.28	2
Bradi1g56137	55.11	47.52	94.03	78.52	44.67	3
Bradi1g56280	77.87	58.35	34.65	16.92	70.67	1
Bradi1g56580	3425.49	2852.96	1807.76	430.86	1069.62	2
Bradi1g56600	94.25	107.56	75.51	42.51	77.11	1
Bradi1g56630	8.3	13.69	12.8	16.19	20.84	6
Bradi1g56680	11.29	14.01	18.58	70.22	39.6	5
Bradi1g56690	41.26	68.25	95.79	103.19	84.1	4
Bradi1g56807	7.07	10.86	16.21	35.91	19.81	4
Bradi1g56870	8.38	9.01	12.98	13.98	19.03	6
Bradi1g56930	83.54	93.62	65.22	23.52	57.96	2
Bradi1g56937	20.09	20.07	14.68	6.93	16.97	1
Bradi1g56990	13.04	37.57	51.07	107.39	56.96	4
Bradi1g57000	14.16	14.34	6.19	5.8	6.93	2
Bradi1g57060	10.78	25.44	14.71	20.04	11.45	3
Bradi1g57147	81.41	136.29	98.12	63.04	67.3	2
Bradi1g57190	70.82	46.9	28.32	16.28	55.41	1
Bradi1g57470	50.6	65.46	110.38	75.1	30.5	3
Bradi1g57570	16.12	25.91	27.56	50.73	39.49	5
Bradi1g57590	11.66	17.17	36.06	121.76	93.7	5
Bradi1g57725	18.2	19.56	10.06	7.77	9.45	2
Bradi1g57750	79.01	95.37	133.48	57.15	50.65	3
Bradi1g57900	16.76	20.69	18.89	8.48	10.3	2
Bradi1g57910	11.58	19.53	37.4	58.85	30.72	4
Bradi1g58160	1790.73	1346.81	980.62	262.54	436.98	2
Bradi1g58220	282.52	286.83	257.1	64.05	169.96	2
Bradi1g58230	66.27	58.06	77.29	41.77	35.79	3
Bradi1g58240	10.51	30.73	20.62	45.12	13.15	4
Bradi1g58256	5.58	8.79	11.65	12.85	10.16	4
Bradi1g58340	229.07	208.6	215.66	100.61	118.37	2
Bradi1g58350	3423.6	2853.57	2184.13	245.26	546.4	2
Bradi1g58400	16.99	31.06	125.34	293.29	109.21	4
Bradi1g58480	2723.66	2422.69	1861.65	799.65	2083.4	1
Bradi1g58500	41.46	39.34	27.2	15.97	35.26	1
Bradi1g58600	158.54	118	86.5	41.03	100.5	1
Bradi1g58720	5.6	7.99	16.33	7.81	16.2	6
Bradi1g58940	5.67	9.41	12.46	15.24	9.31	4
Bradi1g58950	8.5	8.38	12.74	9.74	5.95	3
Bradi1g59070	15.07	11.36	6.04	5.84	15.52	1
Bradi1g59210	7.05	9.66	12.73	11.14	5.84	3
Bradi1g59220	3241.46	3058.72	2339.51	1184.84	2429.42	1
Bradi1g59420	33.72	68.14	85.95	105.24	68.65	4
Bradi1g59430	231.01	175.32	170.25	77.13	163.8	1
Bradi1g59500	257.57	237.55	173.22	49.69	138.89	2
Bradi1g59600	16.49	19.78	17.35	8.4	13.22	2
Bradi1g59720	45.19	34.8	30.61	9.58	16.67	2
Bradi1g59860	113.82	77.24	59.94	47.83	64.75	1
Bradi1g59870	140.66	168.2	204.71	288.43	211.71	4
Bradi1g59880	83.92	77.21	78	33.56	33.44	2
Bradi1g59990	38.58	32.88	24.3	19.11	26.57	1
Bradi1g60030	31.41	23.05	12.21	5.35	12.68	1
Bradi1g60050	82.17	73.67	69.81	18.51	24.67	2
Bradi1g60090	11.67	13.08	21.07	27.15	17.75	4
Bradi1g60100	149.47	129.43	94.13	24.21	57.7	2
Bradi1g60110	30.44	47.64	70.58	118.09	68.54	4
Bradi1g60130	8.57	10.64	6.07	16.81	13.54	5
Bradi1g60170	9.98	18.12	21	37.9	29.89	5
Bradi1g60200	34.74	35.69	24.01	8.02	25.68	1
Bradi1g60320	42.33	28.88	27.33	17.82	12.36	2
Bradi1g60390	8.78	32.63	27.34	22.12	11.1	3
Bradi1g60397	173.49	179.11	154.22	76.59	81.28	2
Bradi1g60490	10.13	7.63	5.47	10.69	12.8	6
Bradi1g60510	22.5	35.15	48.73	72.34	44.76	4
Bradi1g60600	127.94	141.05	116.72	44.52	88.62	2
Bradi1g60750	35.13	62.22	160.55	181.22	93.51	4
Bradi1g60800	231.96	217.65	164.69	100.96	112.59	2
Bradi1g60817	137.05	203.78	331.6	510.16	326.43	4
Bradi1g60846	228.67	307.06	294.91	70.15	146.57	2
Bradi1g60970	67.56	73.67	64.14	39.4	83.75	1
Bradi1g61010	80.7	83.14	86.19	38.79	30.61	2
Bradi1g61110	33.66	41.35	16.97	12.98	19.29	2
Bradi1g61160	13.62	15.3	22.72	11.45	7.15	3
Bradi1g61250	85.1	67.67	47.9	24.93	69	1
Bradi1g61540	11.75	27.75	62.15	54.38	36.3	4
Bradi1g61560	108.2	174.51	111.84	110.65	222.92	6
Bradi1g61577	19.19	27.55	24.39	40.13	42.62	5
Bradi1g61690	159.9	296.8	319.21	277.39	519.14	6
Bradi1g61757	27.91	23.41	16.43	6.24	13.7	2
Bradi1g61810	26.37	27.08	19.03	9.35	19.96	1
Bradi1g62140	11.53	10.42	15.26	26.27	20.78	5
Bradi1g62170	259.69	223.72	185.6	54.09	118.11	2
Bradi1g62230	6.33	6.83	8.26	14.06	11.84	5
Bradi1g62240	246.63	239.93	243.74	59.88	93.35	2
Bradi1g62300	227.62	344.19	514.32	815.14	694.15	5
Bradi1g62390	24.14	25.96	25.36	47.35	21.1	4
Bradi1g62400	11.73	27.98	11.53	11.4	18.16	1
Bradi1g62410	34.02	32.22	18.44	6.26	23.45	1
Bradi1g62420	14.59	18.51	29.93	44.98	28.46	4
Bradi1g62720	110.79	87.85	68.58	48.74	97.49	1
Bradi1g62920	6.76	8.32	9.87	19.23	14.69	5
Bradi1g62940	244.09	236.05	155.67	76.31	155.56	1
Bradi1g63060	47.84	54.37	59.03	14.14	9.18	2
Bradi1g63080	34.66	54.98	96.6	214.54	19.73	4
Bradi1g63100	186.26	174.93	72.23	31.81	121.7	1
Bradi1g63127	6.56	8.57	8.02	19.72	8.34	4
Bradi1g63140	11.43	13.32	23.63	37.74	20.41	4
Bradi1g63190	36.49	34.77	23.64	9.16	33.69	1
Bradi1g63270	22.97	74.86	72	152	145.65	5
Bradi1g63277	18.38	15.95	10.48	6.5	14.14	1
Bradi1g63290	39.62	36.08	26.03	54.35	28.34	4
Bradi1g63300	99.09	61.66	32.57	11.83	45.4	1
Bradi1g63433	71.87	74.9	102.22	181.62	100.53	4
Bradi1g63480	10	28.21	51.13	168.67	86.17	5
Bradi1g63490	119.75	101.94	80.66	36.38	85.5	1
Bradi1g63550	127.26	154.12	127.71	67.17	90.41	2
Bradi1g63630	44.53	79.17	129.52	166.45	110.94	4
Bradi1g63640	41.44	92.89	84.79	147.68	112.19	5
Bradi1g63650	10.6	15.79	30.5	56.35	25.87	4
Bradi1g63700	11.11	20.08	34.45	112.27	54.07	4
Bradi1g63810	8.46	16.5	19.02	16.73	20	6
Bradi1g63850	19.08	11.52	16.95	20.14	9.77	4
Bradi1g64050	12.38	25.92	52.71	53.5	48.43	5
Bradi1g64060	38.31	47.93	63.09	110.15	72.33	4
Bradi1g64120	311.93	417.2	517.17	175.26	219.57	3
Bradi1g64130	313.55	273.75	231.74	87.12	195.94	2
Bradi1g64180	21.54	16.36	17.41	10.38	10.3	2
Bradi1g64267	473.08	437.17	386.5	126.49	254.79	2
Bradi1g64280	14.39	7.73	12.51	11.23	24.16	6
Bradi1g64320	30.91	38.56	27.36	66.41	49.54	5
Bradi1g64370	35.79	38.6	50.12	90.6	64.86	5
Bradi1g64381	287.91	285.03	212.26	92.05	238.38	1
Bradi1g64480	10.69	12.53	15.09	23.39	22.34	5
Bradi1g64520	15.51	17.38	20.22	36.09	26.52	5
Bradi1g64540	175.26	205.74	172.4	97.43	159.72	2
Bradi1g64580	5.06	5.18	7.99	11.71	9.81	5
Bradi1g64630	38.95	52.71	69.8	207.05	105.05	4
Bradi1g64740	38.8	50.53	54.65	81.94	60.43	4
Bradi1g64750	7.41	8.62	12.02	15.09	10.2	4
Bradi1g64850	87.38	106.3	171.1	137.42	71.07	3
Bradi1g64978	53.34	82.13	77.06	110.51	85.75	4
Bradi1g65081	15.16	22.37	28.03	41.47	29.78	4
Bradi1g65130	29.78	28.23	31.02	16.24	12.71	2
Bradi1g65157	15.56	25.97	41.74	85.45	58.85	5
Bradi1g65340	29.48	28.18	28.74	9.37	12.41	2
Bradi1g65440	73.51	104.37	190.28	517.99	194.7	4
Bradi1g65467	247.99	196.18	142.1	63.29	175.85	1
Bradi1g65530	16.88	17.21	14.82	5.62	6.78	2
Bradi1g65580	798.08	860.76	889	406.47	586.96	2
Bradi1g65600	30.11	23.8	17.11	7.96	14.14	2
Bradi1g65740	19.77	21.86	26.73	39.85	28.44	4
Bradi1g65780	19.75	23.29	29.76	27.86	12.41	3
Bradi1g65810	34.3	138.01	293.15	481.21	311.28	5
Bradi1g65820	156.47	108.92	137.31	287.14	345.97	5
Bradi1g65825	24.37	33.34	31.06	29.74	8.38	3
Bradi1g65880	94.67	105.13	118.12	45.96	52.21	2
Bradi1g65890	20.6	23.26	21.74	9.6	19.4	2
Bradi1g65900	130.64	117.99	88.86	35.34	82.86	1
Bradi1g65910	71.66	108.75	159.7	86.06	64.1	3
Bradi1g66020	8.46	7.16	8.52	33.53	9.21	4
Bradi1g66090	54.39	50.13	33.83	15.5	36.1	1
Bradi1g66250	14	19.37	30.81	84.01	29.93	4
Bradi1g66270	5.34	10.07	15.5	49.8	22.82	4
Bradi1g66290	45.42	50.22	60.67	92.84	63.49	4
Bradi1g66296	95.12	66.9	49.16	12.65	36.04	2
Bradi1g66350	15.61	16.17	22.6	46.4	29.55	5
Bradi1g66450	44.67	99.08	104.45	144.8	133.09	5
Bradi1g66533	9.51	18.28	16.19	30.83	7.58	4
Bradi1g66590	631.49	422.63	884.58	1013.02	604.14	4
Bradi1g66677	121.96	172.88	118.75	280.62	239.42	5
Bradi1g66687	94.5	98.24	119.56	212.09	143.17	4
Bradi1g66731	22.86	17.03	16.01	9.1	14.25	1
Bradi1g66830	113.48	88.67	54.26	26.76	91.45	1
Bradi1g66890	76.51	74.86	49.39	39.83	87.02	1
Bradi1g66950	45.02	51.59	54.33	90.33	44.18	4
Bradi1g66990	7.31	6.97	11.91	15.28	10.64	4
Bradi1g67020	911.48	763.37	668.07	244.05	549.5	2
Bradi1g67060	17.08	19.01	20.71	59.66	27.61	4
Bradi1g67080	19.09	18.54	19.55	10.47	7.22	2
Bradi1g67120	39.02	75.95	113.23	112.96	13.77	3
Bradi1g67170	90.47	82.02	66.77	17.57	48.05	2
Bradi1g67180	17.43	18.28	25.19	40.6	26.81	4
Bradi1g67240	60.85	121.61	636.77	1833.29	651.65	4
Bradi1g67247	25.32	39.77	52.28	82.5	61.71	5
Bradi1g67260	5.74	9.14	16.2	19.45	15.37	5
Bradi1g67270	113.31	118.83	78.24	25.03	74.96	1
Bradi1g67600	5.22	5.9	8.77	17.76	9.96	4
Bradi1g67687	39.23	48.82	43.23	20.41	42.78	1
Bradi1g67730	19.14	21.31	21.29	43.32	34.79	5
Bradi1g67760	186.56	183.28	144.19	93.54	65.79	2
Bradi1g67790	153.79	180.05	387.39	714.84	363.56	4
Bradi1g67830	60.95	63.6	49.04	11.62	22.62	2
Bradi1g67840	27.83	21.25	19.89	7.63	16.25	2
Bradi1g67870	11.72	17.33	23.93	41.22	30.35	5
Bradi1g67900	16.18	17.91	21.85	36.51	31.3	5
Bradi1g67920	30.92	44.19	77.77	153.95	55.02	4
Bradi1g67980	46.46	53.97	29.85	8.93	9	2
Bradi1g67990	129.21	90.54	68.87	30.6	67.11	1
Bradi1g68010	148.88	172.99	197.16	202.21	326.22	6
Bradi1g68280	43.23	47.96	47.46	97.39	64.59	5
Bradi1g68330	33.11	38.8	44.8	18.83	21.21	3
Bradi1g68340	12.32	15.54	24.14	40.16	26.32	4
Bradi1g68372	10.66	10.53	19.19	26.12	24.96	5
Bradi1g68580	49.83	78.96	100.02	135.14	97.7	4
Bradi1g68620	7.89	9.86	12.82	16.45	13.27	5
Bradi1g68630	6.76	8.75	11.86	14.78	10.19	4
Bradi1g68680	17.42	28.24	41.64	70.99	70.39	5
Bradi1g68710	215.91	172.96	178.5	76.4	91.73	2
Bradi1g68887	39.49	56.09	56.23	74.63	36.32	4
Bradi1g68970	12.77	9.54	8.05	5.64	12.48	1
Bradi1g69040	14.5	14.79	19.99	18.2	34.48	6
Bradi1g69160	30.59	46.01	106.49	433.74	274.09	5
Bradi1g69240	52.2	42.74	30.74	13.02	36.18	1
Bradi1g69340	9.36	22.04	31.22	53.54	35.44	5
Bradi1g69407	7.25	11.53	16.14	35.66	27.27	5
Bradi1g69480	50.76	60.92	66.61	105.35	72.84	4
Bradi1g69490	5.81	7.17	10.55	15.97	7.9	4
Bradi1g69530	2019.89	2171.58	2089.59	1279.78	3121.43	6
Bradi1g69540	79.51	87.61	63.8	43	91.46	1
Bradi1g69550	104.98	92.84	84.6	35.06	60.52	2
Bradi1g69637	55.07	45.27	34.94	16.97	21.79	2
Bradi1g69650	163.56	141.15	111.08	36.48	94.51	2
Bradi1g69660	9.35	13.82	11.11	12.7	21.17	6
Bradi1g69710	23.8	76.77	112.02	189.24	71.52	4
Bradi1g69740	35.29	29.6	29.24	13.82	17.54	2
Bradi1g69770	10.56	11.82	9.04	17.59	19.32	5
Bradi1g69910	45.95	59.49	123.35	172.08	86.13	4
Bradi1g70160	49.48	48.62	68.26	127.69	74.1	4
Bradi1g70170	27.57	29.19	35.2	75.78	41.74	4
Bradi1g70380	24.55	28.24	19.85	7.72	20.94	1
Bradi1g70390	161.98	213.56	194.97	236.41	340.67	6
Bradi1g70440	22.85	20.37	18.42	10.07	18.21	1
Bradi1g70570	94.49	81.52	69.7	40.3	77.86	1
Bradi1g70700	9.51	19.66	25.79	24.47	23.07	5
Bradi1g70810	20.61	19.4	22.71	10.06	16.89	2
Bradi1g70820	34.32	14.39	23.51	7.53	10.62	2
Bradi1g70920	23.06	33.97	41.77	162.79	66.21	4
Bradi1g70930	40.29	89.35	72.7	130.02	100.64	5
Bradi1g71160	33.7	34.61	21.27	12.83	23.16	1
Bradi1g71300	38.53	33.95	46.82	73.77	58.56	5
Bradi1g71310	156.16	156.89	110.57	44.22	102.93	2
Bradi1g71330	13.76	18.6	35.8	51.4	50.13	5
Bradi1g71360	40.22	76.67	64.7	82.48	133.96	6
Bradi1g71370	34.12	33.42	24.59	9.78	25.32	1
Bradi1g71373	62.18	71.92	54.52	29.13	59.74	1
Bradi1g71420	45.34	40.14	28.09	12.64	29.15	1
Bradi1g71425	91.36	72.92	54.63	20.85	53.44	1
Bradi1g71430	6.43	5.11	15.18	20.69	16.3	5
Bradi1g71465	16.89	25.06	29.47	14.01	23.71	3
Bradi1g71510	145.96	181.49	145.53	71.57	97.77	2
Bradi1g71540	13.21	58.02	183.45	505.04	226.78	4
Bradi1g71667	240.53	326.56	209.39	75.06	146.5	2
Bradi1g71810	116.67	153.53	189.8	359.57	182.25	4
Bradi1g71920	9.87	24.08	48.54	52.64	81.54	6
Bradi1g72449	111.38	147.39	249.75	338.07	329.98	5
Bradi1g72457	35.01	63.78	88.09	47.15	35.96	3
Bradi1g72572	9.15	11.2	10.91	16.63	7.12	4
Bradi1g72590	9.08	18.57	25.22	87.37	48.58	5
Bradi1g72740	27.51	45.02	58.9	55.67	50.46	4
Bradi1g72762	21.88	28.18	28.36	13.87	20.43	2
Bradi1g72780	74.7	61.97	53.52	15.98	51.01	1
Bradi1g72790	184.95	169.64	147.46	87.87	102.45	2
Bradi1g72875	59.12	59.21	50.77	17.1	35.03	2
Bradi1g72910	35.76	44.91	38.18	17.69	30.96	2
Bradi1g72940	8.4	21.42	18.42	21.26	19.98	5
Bradi1g73200	62.32	53.38	33.3	5.2	29.08	2
Bradi1g73670	24.44	25.4	31.99	58.42	46.22	5
Bradi1g73710	28.27	50.58	55.16	25.41	29.21	3
Bradi1g73810	8.45	7.65	8.54	17.52	11.04	4
Bradi1g73830	30.45	36.05	72.09	230.44	93.12	4
Bradi1g74030	27.66	21.5	17.23	9.27	19.94	1
Bradi1g74180	189.44	157.02	127.03	89.93	151.59	1
Bradi1g74240	5.04	5.69	9.42	16.1	10.57	5
Bradi1g74350	107.85	63.09	71.64	31.79	44.59	2
Bradi1g74420	78.3	89.39	67.11	35.38	27.25	2
Bradi1g74480	86.51	106.28	113.84	239.28	111.59	4
Bradi1g74490	8.18	13.11	16.51	11.79	8.96	3
Bradi1g74570	126.43	112.46	73.48	30.31	86.33	1
Bradi1g74590	95.19	121.89	263.73	659.99	285.11	4
Bradi1g74680	13.19	16.23	21.97	48.37	24.1	4
Bradi1g74760	8.52	13.3	20.28	31.67	16.16	4
Bradi1g74790	6.78	7.53	7.27	18.17	13.6	5
Bradi1g74810	52.86	61.85	79.25	118.89	101.24	5
Bradi1g74850	53.08	39.74	30.93	18.9	41.25	1
Bradi1g74862	111.95	107.43	114.4	38.03	45.5	2
Bradi1g74870	25.73	39.24	55.04	59.62	32.77	4
Bradi1g74900	5.96	11.61	24.39	37.43	25.98	5
Bradi1g75140	14.16	22.73	30.76	54.75	35.98	5
Bradi1g75150	55.55	62.13	81.73	111.27	84.08	4
Bradi1g75270	168.74	191.91	215.03	388.77	308.22	5
Bradi1g75290	186.32	199.22	211.8	175.06	94.63	3
Bradi1g75590	38.71	44.26	65.07	166.67	89.58	4
Bradi1g75610	10.62	21.46	21.73	9.06	31.52	6
Bradi1g75740	23.45	23.56	27.63	13.36	14.24	2
Bradi1g75820	58.71	104.11	118.91	240.22	192.36	5
Bradi1g75950	11.24	26.78	29.44	20.08	17.44	3
Bradi1g75960	152.33	152.4	289.79	794.55	377.35	4
Bradi1g76020	21.94	29.71	35.08	51.03	33.63	4
Bradi1g76040	33.48	33.81	21.75	12.5	29.17	1
Bradi1g76050	14.38	18.46	23.13	9.09	13.65	3
Bradi1g76177	18.09	48.56	71.91	205.32	101.76	4
Bradi1g76190	8.4	11.61	15.2	36.62	12.04	4
Bradi1g76227	36.65	48.36	45.69	74.65	64.7	5
Bradi1g76260	13.99	23.33	19.99	33.31	23.4	4
Bradi1g76280	15.13	23.42	41.16	77.97	37.43	4
Bradi1g76290	27.35	20.6	12.98	8.36	23.25	1
Bradi1g76300	51.37	43.58	34.94	22.47	38.11	1
Bradi1g76307	6.43	5.81	7.18	12.53	9.15	5
Bradi1g76330	1816.62	1867.7	1286.27	522.14	1949.66	1
Bradi1g76460	31.98	57.26	68.02	123.48	104.32	5
Bradi1g76470	3228.74	2609.07	1750.99	923.41	3057.38	1
Bradi1g76550	165.62	178.2	115.53	37.24	142.79	1
Bradi1g76600	37.11	34.59	24.2	9.79	20.14	2
Bradi1g76760	27.53	60.21	70.13	216.61	92.15	4
Bradi1g76800	58.6	90.83	287.53	743.25	323.06	4
Bradi1g76830	12.51	11.9	15.02	26.97	19.08	5
Bradi1g76880	63.36	53.69	42.21	15.74	42.09	1
Bradi1g77040	48.62	97.77	174.39	289.97	112.7	4
Bradi1g77047	233.93	173.44	133.03	36.09	117.47	1
Bradi1g77060	92.29	71.33	48.56	12.37	58.73	1
Bradi1g77100	68.98	55.84	31.76	17.22	63.32	1
Bradi1g77200	26.35	22.89	20.35	12.12	13.06	2
Bradi1g77320	86.03	76.09	62.26	39.62	72.72	1
Bradi1g77350	66.39	56.24	48.61	18.43	38.52	2
Bradi1g77380	371.63	361.6	276.55	156.02	334.33	1
Bradi1g77430	49.42	53.44	28.17	15.81	30.58	1
Bradi1g77450	12.79	26.68	30.41	87.38	83.21	5
Bradi1g77460	126.61	148.27	188.76	263.07	194.86	4
Bradi1g77510	123.18	98.14	119.6	50.03	80.06	2
Bradi1g77570	11.85	14.37	21.96	31.07	22.07	4
Bradi1g77710	16.28	8.18	13.46	5.23	12.03	1
Bradi1g77730	18.3	18.81	18	5.56	8.35	2
Bradi1g77760	101.34	115.76	125.5	205.31	131.58	4
Bradi1g77850	22.09	24.39	29.72	59.27	55	5
Bradi1g77867	94.52	83.25	61.39	11.12	47.6	2
Bradi1g77940	37.15	33.28	24.45	6.69	29.74	1
Bradi1g77950	171	139.69	131.33	63.36	132.04	1
Bradi1g78050	6.19	18.99	37.9	41.06	26.67	4
Bradi1g78160	27.57	24.9	14.85	8.73	18.28	1
Bradi1g78180	93.71	88.81	62.03	31.6	90.66	1
Bradi1g78220	166.33	215.87	296.6	493.57	242.65	4
Bradi1g78530	5.53	11.55	13	30.71	17.67	4
Bradi1g78610	18.59	17.03	21.52	35.56	32.54	5
Bradi1g78620	16.56	17.86	20.94	33.78	24.23	4
Bradi1g78660	267.49	220.63	156.62	99.57	203.61	1
Bradi1g78710	111.61	113.43	118.8	48.34	52.44	2
Bradi2g00220	75.35	70.95	62.57	19.09	20.58	2
Bradi2g00280	14.65	34.18	62.02	87.16	54.44	4
Bradi2g00310	26.41	34.32	39.09	78.2	49.78	4
Bradi2g00650	289.66	256.22	181.95	104.15	217.26	1
Bradi2g00740	33.24	29.42	25.09	176.09	47.54	4
Bradi2g00881	23.57	23.42	18	6.36	6.46	2
Bradi2g00890	54.22	53.65	68.66	123.81	89.42	5
Bradi2g00955	8.48	6.18	8.85	13.98	8.3	4
Bradi2g01217	12.56	19.47	27.5	37.85	34.63	5
Bradi2g01350	77.62	78.12	95.12	136.4	197.79	6
Bradi2g01387	29.83	40.2	65.84	112.56	58.91	4
Bradi2g01440	77.31	75.82	74.08	161.42	107.95	5
Bradi2g01480	43.88	33.05	52.15	55.61	72.47	6
Bradi2g01504	72.42	50.02	34.74	29.79	56.7	1
Bradi2g01511	33.7	45.08	59.46	130.5	88.59	5
Bradi2g01520	151.38	178.17	167.41	84.57	114.21	2
Bradi2g01530	6.28	6.59	9.75	15.84	9.14	4
Bradi2g01610	179.39	173.62	142.83	92.85	190.08	1
Bradi2g01890	37.45	31.19	19.01	8.91	28.1	1
Bradi2g01937	5.6	9.74	14.49	16.92	10.59	4
Bradi2g01980	8.41	13.51	13.04	32.36	33.35	5
Bradi2g02110	18.59	18.2	15.85	34.84	29.03	5
Bradi2g02120	13.97	12.75	12.83	31.43	19.15	4
Bradi2g02160	10.38	11.29	14.12	7.16	6.29	3
Bradi2g02200	12.69	11.4	10.11	5.29	8.93	2
Bradi2g02310	19.1	52.55	110.42	75.45	179.09	6
Bradi2g02320	12.81	13.22	14.46	6.87	5.06	2
Bradi2g02350	28.49	32.52	36.09	31.02	66.28	6
Bradi2g02477	5.67	11.46	11.89	11.69	9.36	4
Bradi2g02720	15.23	21.51	43.74	44.76	15.23	4
Bradi2g02740	79.14	73.43	57.62	28.26	55.77	1
Bradi2g02750	15.51	14.44	12.33	7.3	8.38	2
Bradi2g02770	119.41	93.08	74.2	35.78	80.9	1
Bradi2g02822	60.81	93.21	123.18	204.42	205.8	5
Bradi2g02890	33.72	27.9	19.17	20.08	43.81	1
Bradi2g02930	66.03	45.38	32.36	12.92	35.26	1
Bradi2g03170	779.73	656.72	545.07	353.82	566.07	1
Bradi2g03290	6.51	16.13	20.43	35.78	17.09	4
Bradi2g03350	261.87	214.92	172.06	126.41	219.2	1
Bradi2g03357	20.24	23.95	30.92	21.18	13.99	3
Bradi2g03400	46.21	38.79	30.84	9.71	23.88	2
Bradi2g03530	27.49	31.78	42.73	71.54	40.38	4
Bradi2g03680	179.95	171.06	144.26	64.22	123.59	2
Bradi2g03694	146.59	192.81	170.82	69.39	84.46	2
Bradi2g03713	77.53	74.61	63.67	38.02	41.71	2
Bradi2g03717	222.77	237.76	190.76	70.43	158.33	2
Bradi2g03740	105.78	125.49	148.46	220.51	190.31	5
Bradi2g03970	91.24	89.35	80.38	32.14	57.17	2
Bradi2g04000	8.95	10.73	12.44	20.42	11.97	4
Bradi2g04070	18.26	25.39	24.99	38.08	28.59	4
Bradi2g04170	19.62	24.9	27.71	48.45	35.74	5
Bradi2g04180	96.87	110.87	134.6	195.93	153.16	5
Bradi2g04190	12.12	10.2	12.92	20.67	16.54	5
Bradi2g04290	8.37	11.92	12.22	6.6	5.18	3
Bradi2g04420	79.71	68.77	57.64	37.77	65.51	1
Bradi2g04430	18.02	23	25.84	38.61	23.15	4
Bradi2g04447	39.68	49.29	68.51	81.86	44.22	4
Bradi2g04497	8.19	12.16	15.86	27.07	22.21	5
Bradi2g04520	19.69	23.42	19.42	9.4	19.54	1
Bradi2g04530	81.04	93.45	88.53	34.17	55.74	2
Bradi2g04577	33.4	72.32	176.67	436.36	147.05	4
Bradi2g04670	5.56	6.13	8.15	14.68	18.14	6
Bradi2g04700	18.58	71.42	147.29	425.31	187.16	4
Bradi2g04720	9.38	24.27	48.91	162.54	89.33	5
Bradi2g04760	5.81	7.64	16.85	83.2	26.26	4
Bradi2g04847	21.56	18.05	17.81	10.47	6.78	2
Bradi2g04860	80.76	94	110.62	194.9	135.42	5
Bradi2g04990	7.56	17.95	28.12	38.8	21.85	4
Bradi2g05050	128.17	172.15	99.35	43.34	98.46	2
Bradi2g05070	71.15	77.97	59.46	13.48	32.09	2
Bradi2g05140	13.61	8.4	11.06	5.13	9.53	1
Bradi2g05200	9.15	13.74	21.01	20.64	15.88	4
Bradi2g05226	91.63	166.36	274.78	336.96	107.08	4
Bradi2g05270	14.16	18.2	13.09	20.26	32.68	6
Bradi2g05330	41.26	54.18	59.45	83.77	61.1	4
Bradi2g05357	6.9	7.11	8.35	14.9	10.33	5
Bradi2g05480	134.26	163.82	226.41	325.59	200.99	4
Bradi2g05520	23.17	36.77	61.57	76.23	31.88	4
Bradi2g05590	56.23	97.33	151.96	172.4	216.51	6
Bradi2g05611	13.72	25.35	22.89	37.63	41.04	5
Bradi2g05620	128.28	111.9	86.92	96.25	200.24	6
Bradi2g05650	7.15	8.5	11.95	5.15	6.39	3
Bradi2g05690	61.35	52.94	48.06	27.98	36.84	2
Bradi2g05720	72.49	102.17	228.51	312.29	184.33	4
Bradi2g05750	50.49	24.4	35.46	9.61	31.7	1
Bradi2g05816	46.81	40.26	27.44	20.61	45.44	1
Bradi2g05850	11.22	21.23	22.83	54.58	35.73	5
Bradi2g05880	49.3	49.13	78.06	37.4	70.88	6
Bradi2g05927	45.09	43.89	42.14	12	15.14	2
Bradi2g05980	49.66	47.24	33	15.56	35.65	1
Bradi2g06080	170.38	180.83	142.1	38.63	94.26	2
Bradi2g06400	20.94	31.54	38.83	51.63	38.29	4
Bradi2g06520	640.2	594.84	540.48	119.88	254.82	2
Bradi2g06590	53.71	43.54	31.67	12.46	44.38	1
Bradi2g06730	197.59	204.25	185.47	133.43	404.26	6
Bradi2g06830	39.42	43.14	37.03	66.39	26.68	4
Bradi2g06840	5.46	9.41	11.73	7.53	6.14	3
Bradi2g06900	24.37	27.88	40.2	79.58	78.89	5
Bradi2g06930	7.1	10.08	13.63	35.45	12.99	4
Bradi2g06950	48.21	74.66	146	280.58	173.72	5
Bradi2g07050	14.74	18.57	19.67	31.77	39.35	6
Bradi2g07076	109.58	100.04	70.95	36.39	82.58	1
Bradi2g07090	9.05	16.01	30	39.9	16.74	4
Bradi2g07160	22.54	20.66	19.38	32.69	78.77	6
Bradi2g07180	5.72	5.18	6.64	11.79	12.15	5
Bradi2g07266	72.31	47.46	31.87	11.06	40.2	1
Bradi2g07272	20.22	19.93	13.61	5.39	19.79	1
Bradi2g07290	33.04	65.33	57.2	73.97	42.21	4
Bradi2g07293	27.66	100.59	67.57	85.3	55.27	4
Bradi2g07330	7.58	6.39	5.63	11.92	5.98	4
Bradi2g07550	50.8	35.34	28.78	122.69	111.86	5
Bradi2g07630	13.77	15.98	8.06	5.11	11.89	1
Bradi2g07660	9.32	16.39	28.59	34.03	30.32	5
Bradi2g07790	10.05	12.01	16.28	32.25	15.24	4
Bradi2g07970	15.38	19.64	24	43.04	40.41	5
Bradi2g08030	136.1	124.21	77.29	24.24	79.47	1
Bradi2g08100	76.19	92.63	53.15	20.73	76.33	1
Bradi2g08140	12.75	14.15	16.53	30.37	29.45	5
Bradi2g08250	5.22	6.52	7.69	24.92	29.65	5
Bradi2g08340	1033.96	873.56	740.22	220.05	507.5	2
Bradi2g08350	55.04	48.69	59.6	27.86	31.68	2
Bradi2g08620	42.68	132.82	226.37	305.49	204.25	4
Bradi2g08650	17.5	16.86	12.71	7.03	14.46	1
Bradi2g08701	31.88	76.77	113.7	184.75	131.76	5
Bradi2g08790	56.05	49.67	42.79	20.56	17.05	2
Bradi2g08910	19	17.11	11.86	5.13	11.83	1
Bradi2g08937	46.45	49.4	60.76	96.42	62.43	4
Bradi2g09060	7.45	12.66	29.19	48.87	21.69	4
Bradi2g09145	15.72	46.37	123.95	308.89	87.12	4
Bradi2g09177	13.87	13.34	11.2	8.22	5.43	2
Bradi2g09187	41.8	43.37	35.72	16.58	20.56	2
Bradi2g09195	17.5	19.21	14.43	6.88	9.99	2
Bradi2g09200	207.35	194.63	141.36	38.02	109.91	2
Bradi2g09407	13.6	21.62	31.61	40.58	27.3	4
Bradi2g09480	6.27	11.67	20.51	27.48	13.82	4
Bradi2g09530	42.86	79.24	102.72	247.67	124.8	4
Bradi2g09580	47.62	31.39	31.05	6	15.51	2
Bradi2g09720	40.51	58.05	30.71	11.45	30.08	2
Bradi2g09760	71.46	82.45	121.97	181.76	100.44	4
Bradi2g09860	32.58	24.38	33.32	51.84	36.81	4
Bradi2g09890	6	8.33	12.98	15.18	9.4	4
Bradi2g09930	10.08	12.11	14.78	19.59	22.85	6
Bradi2g09960	7.5	11.33	10.92	20.83	9.09	4
Bradi2g10040	118.53	100.48	89.1	48.63	77.95	2
Bradi2g10060	13.44	20.3	25.2	36.52	19.35	4
Bradi2g10080	20.19	21.99	30.53	48.89	36.15	5
Bradi2g10100	31.66	34.44	38.72	78.13	56.56	5
Bradi2g10240	38.45	36.89	65.61	61.03	32.12	4
Bradi2g10278	60.17	44.14	38.54	28.61	56.71	1
Bradi2g10302	17.66	23.36	22.62	7.54	8.93	2
Bradi2g10710	22.93	20.86	24.79	44.44	42.85	5
Bradi2g10740	104.64	75.63	53.31	14.25	46.88	1
Bradi2g10770	1694.46	1263.74	882.31	301.59	571.29	2
Bradi2g10790	86.29	88.71	112.51	182.66	127.03	4
Bradi2g10810	116.33	185.34	235.71	82.23	91.69	3
Bradi2g10857	7.16	9.05	6.71	7.4	13.7	6
Bradi2g10960	27.58	23.51	24.74	13.12	14.19	2
Bradi2g10970	170.5	132.28	119.62	39.15	42.74	2
Bradi2g11060	16.76	15.31	10.82	5.89	13.17	1
Bradi2g11080	116.46	52.75	61.99	19.89	54.65	1
Bradi2g11170	14.98	34.56	64.83	98.16	81.93	5
Bradi2g11210	36.83	59.92	89.6	272.41	67.88	4
Bradi2g11220	269.04	403	287.66	194.65	250.91	2
Bradi2g11240	23.01	29.6	60.42	100.47	47.58	4
Bradi2g11350	16.75	21.86	33.88	102.14	52.27	4
Bradi2g11380	9.48	16.99	11.79	20.14	15.82	5
Bradi2g11740	25.07	62.94	128.98	245.09	139.97	4
Bradi2g11790	59.39	81.39	81.17	209.75	91.49	4
Bradi2g11900	55.42	61.42	68.91	250.86	192.81	5
Bradi2g11940	147.3	220.11	272.02	309.93	199.66	4
Bradi2g11950	22.02	27.18	39.22	44.41	32.03	4
Bradi2g11960	112.24	146.52	192.27	245.86	187.83	4
Bradi2g11990	30.44	28.83	31.73	57.92	42.06	5
Bradi2g12020	38.07	39.29	28.11	13.92	27.11	1
Bradi2g12047	52.32	72.74	53.41	26.45	29.33	2
Bradi2g12067	389.21	329.91	255.89	115.48	278.06	1
Bradi2g12080	6.9	8.46	18.12	54.62	22.01	4
Bradi2g12140	60.36	50.35	36.7	26.26	44.23	1
Bradi2g12170	5.49	7.27	11.82	10.6	9.55	4
Bradi2g12216	16.1	7.55	12.57	14.91	13.67	5
Bradi2g12300	117.04	109.44	86.04	30.55	59.02	2
Bradi2g12310	341.29	274.68	181.82	140.65	226.42	1
Bradi2g12330	18.7	25.38	22.73	15.13	11.55	3
Bradi2g12390	6.87	6.41	12.07	26.55	13.39	4
Bradi2g12427	67.36	168.38	67.67	334.76	158.45	4
Bradi2g12600	27.37	24.13	19.56	8.06	13.82	2
Bradi2g12637	10.79	15.84	18.77	29.26	30.29	5
Bradi2g12660	19.45	22.31	29.19	43	27.38	4
Bradi2g12680	27.91	35.61	41.76	76.08	53.21	5
Bradi2g12727	233.61	342.11	276.88	433.8	510.76	6
Bradi2g12780	134.92	112.47	91.03	42.12	81.55	2
Bradi2g12830	17.95	21.89	22.59	26.38	36.62	6
Bradi2g12880	255.44	221.58	249.26	830.5	813.71	5
Bradi2g12900	8.17	17.19	43.91	98.65	36.93	4
Bradi2g12910	7.52	14.43	27.19	53.16	21.68	4
Bradi2g13020	35.04	65.92	75.73	80.87	69.48	4
Bradi2g13087	13.59	9.84	13.68	23.81	10.8	4
Bradi2g13170	47.46	53.36	104.61	215.14	108.26	4
Bradi2g13210	59.24	47.92	36.71	21.85	42.96	1
Bradi2g13360	21.83	29.99	65.25	93.12	57.04	4
Bradi2g13470	10.84	15.17	17.48	71.3	176.86	6
Bradi2g13523	16.7	12.58	15.04	27	20.46	5
Bradi2g13600	35.48	66.77	123.08	166.37	147.59	5
Bradi2g13610	34.77	67.74	74.59	22.09	26.3	3
Bradi2g13660	167.95	134.89	111.87	66.71	116.11	1
Bradi2g13800	11.33	10.26	9.89	7.13	5.47	2
Bradi2g13820	12.51	15.34	14.14	46.23	19.5	4
Bradi2g14210	441.21	350.79	357.22	186.75	282.4	2
Bradi2g14220	331.63	247.21	361.98	178.35	298.08	2
Bradi2g14250	102.05	108.82	107.64	248.77	198.54	5
Bradi2g14380	26.07	21.4	17.57	7.13	13.53	2
Bradi2g14391	76.52	70.64	49.73	12.48	37.82	2
Bradi2g14460	244.79	238.97	197.2	121.45	185.22	2
Bradi2g14490	10.56	14.18	17.74	28.1	17.82	4
Bradi2g14492	12.12	10.03	8.8	5.62	6.26	2
Bradi2g14720	36.12	28.87	21.4	14.3	35.6	1
Bradi2g14790	114.93	122.48	91.52	18.41	57.44	2
Bradi2g14900	40.74	45.22	50.83	85.01	58.68	4
Bradi2g14970	100.34	161.16	230.8	247.29	278.59	6
Bradi2g15307	260.49	309.26	222.92	107.67	275.89	1
Bradi2g15317	124.57	133.26	103.68	53.58	72.11	2
Bradi2g15340	10.93	14.71	17.43	32.66	28.53	5
Bradi2g15410	89.15	109.01	136.72	237.91	241.49	5
Bradi2g15520	11.37	19.98	30.56	104.62	49.92	4
Bradi2g15630	1252.01	1401.18	938.46	453.12	965.47	1
Bradi2g15810	10.3	19	26.03	41.52	36.87	5
Bradi2g15820	11.54	12.77	18.23	25.57	13.69	4
Bradi2g15870	41.83	37.88	29.32	12.77	26.8	2
Bradi2g15872	18.75	16.07	12.83	5.48	11.64	1
Bradi2g15877	7.48	21.73	15.39	31.9	36.42	5
Bradi2g15890	53.85	31.87	22.89	25.78	45.51	1
Bradi2g15900	125.84	147.45	122.15	73.72	101.84	2
Bradi2g16001	10.18	9.37	7.81	5.02	7.03	2
Bradi2g16005	33.06	34.51	20.49	7.42	33.75	1
Bradi2g16050	8.42	18.24	29.23	36.41	14.84	4
Bradi2g16160	206.22	186.77	209.51	439.21	283.68	4
Bradi2g16290	1918.49	1983.78	2506.5	300.11	219.06	2
Bradi2g16300	130.16	138.68	104.94	70.12	52.81	2
Bradi2g16511	34.61	30.35	21.9	7.05	15.33	2
Bradi2g16550	7.33	17.14	10.9	20.75	5.2	4
Bradi2g16560	382.88	375.58	378.76	132.61	175.57	2
Bradi2g16570	50.09	44.62	38.57	8.31	14.17	2
Bradi2g16680	22	31.54	15.17	21.61	24.19	1
Bradi2g16780	8.5	13.35	21.61	38.27	22.39	4
Bradi2g16810	932.44	731.85	538.64	99.06	200.87	2
Bradi2g16887	156.54	154.24	110.3	30.55	111.01	1
Bradi2g16960	43.15	45.75	51.23	94.84	90.85	5
Bradi2g16970	9.38	12.82	14.24	19.56	17.9	5
Bradi2g17067	51.45	46.82	41.46	12.95	17.71	2
Bradi2g17170	18.86	15.19	21.99	99.73	67.74	5
Bradi2g17200	37.06	29.16	19.69	7.8	29.39	1
Bradi2g17230	11.89	13.17	22.06	48.64	16.57	4
Bradi2g17350	54.49	56.05	71.67	106.33	110.55	5
Bradi2g17507	81.94	101.28	79.42	37.64	40.08	2
Bradi2g17540	27.42	29.59	23.34	18.27	36.55	1
Bradi2g17610	10.58	17.27	22.15	19.85	23.76	6
Bradi2g17630	6.2	11.3	12.86	20.21	11.67	4
Bradi2g17660	262.19	283.01	259.27	105.06	172.46	2
Bradi2g17680	645.78	435.8	500.78	341.93	322.4	2
Bradi2g17947	15.01	12.32	13.21	6.81	10.75	2
Bradi2g17990	9.42	9.81	16.29	43.34	20.16	4
Bradi2g18060	16.06	19.35	18.19	31.74	15.59	4
Bradi2g18070	7.89	10.47	14.72	6.48	6.37	3
Bradi2g18130	40.59	62.41	49.55	83.81	49.82	4
Bradi2g18150	84.46	76.87	97.22	151.14	156.15	5
Bradi2g18210	142.88	105.1	88.15	54.04	115.96	1
Bradi2g18300	19.14	39.32	68.58	79.6	47.77	4
Bradi2g18530	25.85	45.14	114.1	75	54.63	3
Bradi2g18550	121.37	126.9	140.92	296.77	411.05	6
Bradi2g18670	8.26	9.39	13.19	23.1	6.31	4
Bradi2g18980	5.35	31.92	43.09	59.68	43.41	5
Bradi2g19010	75.15	179.22	171.51	27.75	27.1	3
Bradi2g19050	8.72	11.17	15.77	22.5	21.54	5
Bradi2g19090	107.01	139.94	170.85	241.51	166.07	4
Bradi2g19211	5.03	7.31	8.1	11.98	10.13	5
Bradi2g19260	84.52	64.49	41.72	32.61	71.78	1
Bradi2g19280	10.5	15.69	14.83	10.9	6.18	3
Bradi2g19380	6.53	30.4	57.13	126.38	62.14	4
Bradi2g19410	12.11	10.42	9.83	5.61	12.9	1
Bradi2g19450	59.58	44.39	40.18	22.36	26.52	2
Bradi2g19867	16.6	16.04	25.17	37.51	20.89	4
Bradi2g19895	31.37	22.08	20.38	14.49	17.29	2
Bradi2g20020	6.79	11.03	15.95	45.23	23.27	4
Bradi2g20110	90.76	97.53	58.93	14.56	47.34	2
Bradi2g20141	12.2	14.05	13.94	27.35	20.3	5
Bradi2g20177	30.15	30.54	24.03	14.82	20.52	2
Bradi2g20200	110.81	122.5	141.31	226.04	137.63	4
Bradi2g20460	66.81	89.97	90.93	145.49	100.47	4
Bradi2g20540	25.5	18.81	16.02	8.26	10.03	2
Bradi2g20550	226.02	189.76	241.16	503.32	391.02	5
Bradi2g20570	48.91	37.57	41.14	23.63	24.59	2
Bradi2g20790	18.75	14.13	12.09	7.06	15.41	1
Bradi2g21030	12.96	12.52	8.11	5.6	7.08	2
Bradi2g21040	15.17	17.17	20.41	44.09	24.4	4
Bradi2g21060	11.75	15.26	35.28	38.46	46.48	6
Bradi2g21120	1707.55	1258	971.14	277.71	671.99	2
Bradi2g21142	18.5	19.11	19.11	48.69	24.11	4
Bradi2g21185	60.81	148.98	149.38	283.6	196.13	5
Bradi2g21186	18.47	58.59	55.45	97.28	71.76	5
Bradi2g21300	54.75	59.32	82.24	113.83	86.72	5
Bradi2g21340	183.13	178.63	187.3	95.4	72.56	2
Bradi2g21407	110.63	113.38	116.19	56.18	59.02	2
Bradi2g21500	143.53	117.93	86.94	27.99	79.61	1
Bradi2g21728	5.75	6.61	9.22	8.95	14.14	6
Bradi2g21850	5.39	6.65	8.21	14.27	10.2	5
Bradi2g21860	37.07	35.48	48.74	74.15	55.25	5
Bradi2g21880	26.22	20.7	15.88	12.01	18.22	1
Bradi2g21910	38.47	20.47	27.07	9.37	28.32	1
Bradi2g21918	21.97	19.57	21.5	50.68	43.06	5
Bradi2g21990	84.81	184.39	261.6	380.74	264.19	4
Bradi2g22150	109.72	100.1	81.12	44.56	74.55	2
Bradi2g22210	89.65	84.42	49.95	13.71	66.97	1
Bradi2g22241	6.01	6.39	5.21	22.8	7.27	4
Bradi2g22320	6.3	11.13	18.74	19.63	19.12	5
Bradi2g22410	20.07	18.97	23.28	68.54	59.85	5
Bradi2g22420	60.09	76.76	99.24	165.01	82.5	4
Bradi2g22490	52.1	73.19	77.44	131.31	98.73	5
Bradi2g22610	8.16	11.9	16.23	40.13	15.75	4
Bradi2g22650	6.27	14.08	22.35	22.58	18.85	5
Bradi2g22670	10.14	19.56	31.89	72.61	17.75	4
Bradi2g22680	56.19	44.52	30.47	20.21	36.77	1
Bradi2g23027	20.92	24.99	30.62	45.01	27.92	4
Bradi2g23070	8.34	8.57	13.69	26.29	17.43	5
Bradi2g23187	7.68	8.25	11.47	16.45	16.31	5
Bradi2g23200	16.99	21.57	20.25	10.16	12.4	2
Bradi2g23220	67.97	104.19	50.2	38.24	63.14	1
Bradi2g23460	73.9	69.26	79.83	23.49	18.72	2
Bradi2g23507	106.71	93.26	123.25	228.34	163.47	5
Bradi2g23520	20.11	18.45	27.48	96.35	56.08	5
Bradi2g23540	26.73	45.59	103.19	175.94	21.46	4
Bradi2g23570	11.08	23.94	25.18	150.34	25.83	4
Bradi2g23580	19.98	23.24	19.29	10.49	18.54	2
Bradi2g23650	30.55	34.01	36.94	86.06	50.3	4
Bradi2g23690	18	22.28	35.35	52.11	40.55	5
Bradi2g23710	36.89	23.82	25.97	12.22	26.07	1
Bradi2g23740	29.32	38.53	83.24	89.39	42.65	4
Bradi2g23750	199.82	240.52	362.35	644.97	298.66	4
Bradi2g23780	7.4	8.56	10.44	16.04	10.6	4
Bradi2g23790	50.69	57.18	64.91	102.33	72.12	4
Bradi2g23931	23.4	26.73	62.98	216.72	98.86	4
Bradi2g24010	48.71	42.91	39.23	21.45	23.93	2
Bradi2g24050	23.5	63.2	92.74	110.8	85.94	5
Bradi2g24070	132.33	145.32	201.73	402.71	329.97	5
Bradi2g24210	155.6	138.95	118.63	46.41	87.48	2
Bradi2g24327	25.2	37.13	53.16	80.89	33.29	4
Bradi2g24420	25.17	33.84	44.2	12.77	11.34	3
Bradi2g24430	7.5	10.1	12.95	18.93	12.43	4
Bradi2g24440	30.13	39.19	53.97	125.12	71.4	4
Bradi2g24450	104.51	108.11	133.3	70.8	61.37	3
Bradi2g24710	5.34	9.81	11.14	14.33	17	6
Bradi2g24737	136.86	117.08	111.4	41.39	64.42	2
Bradi2g24810	28.13	28.85	67	400.38	205.49	5
Bradi2g24820	15.59	22.76	32.41	184.21	84.26	5
Bradi2g24930	5.4	5.55	12.37	11.01	5.92	4
Bradi2g24940	7.19	7.92	11.77	10.59	15.68	6
Bradi2g25030	106.96	84.41	107.97	174.29	149.11	5
Bradi2g25130	157.66	130.05	102.21	50.55	104.46	1
Bradi2g25190	42.15	82.73	61.58	57.4	88.17	6
Bradi2g25250	24.97	22.1	29.48	58.09	32.16	4
Bradi2g25310	13.57	12.6	13.66	5.5	5.91	2
Bradi2g25320	41.83	87.05	102.08	183.48	151.1	5
Bradi2g25350	53.1	63.41	75.77	166.4	99.91	4
Bradi2g25410	31.16	24.27	19.76	11.07	25.89	1
Bradi2g25450	48.15	70.69	119.26	279.89	134.59	4
Bradi2g25470	81.35	116.71	120.87	185.6	153.07	5
Bradi2g25527	69.53	89.8	75.01	144.62	181.19	6
Bradi2g25550	130.65	78.44	49.65	50.44	122.22	1
Bradi2g25570	91.18	112.06	81.1	52.34	66.42	2
Bradi2g25600	160.37	146.02	189.29	249.54	306.77	6
Bradi2g25613	28.93	10.28	12.91	8.63	16.69	1
Bradi2g25640	91.89	82.85	52.44	16.07	58.27	1
Bradi2g25646	47.22	35.4	26.62	16.99	32.71	1
Bradi2g25710	5.84	6.96	7.52	11.69	6.58	4
Bradi2g25800	80.91	66.58	47.05	27.12	69.37	1
Bradi2g25820	135.02	116.79	89.01	45.66	99.45	1
Bradi2g25910	189.58	155.47	117.29	39.52	69.94	2
Bradi2g25930	17.51	19.69	23.26	41.43	30.79	5
Bradi2g25990	30.57	28.04	23.18	15.06	28.81	1
Bradi2g26240	69.39	39.38	25.65	28.66	43.3	1
Bradi2g26280	21.63	31.94	7.65	7.35	19.66	1
Bradi2g26440	109.79	95.18	84.75	51.63	67.05	2
Bradi2g26467	15.14	21.81	26.54	57.06	23.41	4
Bradi2g26480	35.62	44.08	73.36	148.44	69.38	4
Bradi2g26607	62.76	53.88	46.7	22.3	30.98	2
Bradi2g26650	119.8	91.56	58.54	21.98	69.23	1
Bradi2g26710	23.18	19.8	17.39	11.32	19.7	1
Bradi2g26752	20.11	14.11	12.12	7.95	11.03	1
Bradi2g26760	42	59.36	54.94	111.42	54.56	4
Bradi2g26870	22.29	20.43	19.1	7.49	16.46	2
Bradi2g26940	474.99	445.68	333.7	123.22	378.51	1
Bradi2g27030	100.8	80.41	57.83	21.66	72.88	1
Bradi2g27050	7.6	12.9	27.28	15.41	34.59	6
Bradi2g27140	25.96	13.01	8.19	68.24	15.45	4
Bradi2g27180	12.44	19.49	21.31	71.27	52.93	5
Bradi2g27260	8.13	8.71	10.62	7.61	5.27	3
Bradi2g27267	13.55	12.08	13.65	26.09	8.01	4
Bradi2g27680	6.69	11.32	10.9	9.03	5.16	3
Bradi2g27770	14.84	19.36	44.3	244.8	171.44	5
Bradi2g27810	21.67	27.45	18.69	8.98	20.31	1
Bradi2g27870	53.57	81.72	123.33	187.55	116.32	4
Bradi2g27977	11.52	23.96	26.63	31.73	25.32	4
Bradi2g27987	29.93	30.95	44.98	17.71	24.98	3
Bradi2g29960	19.24	27.48	53.03	83.67	54.93	5
Bradi2g30370	86.29	64.87	46.21	20.76	57.99	1
Bradi2g30400	581.56	462.91	384.62	87.96	181.89	2
Bradi2g30560	518.77	384.52	297.7	244.31	409.23	1
Bradi2g30695	44.65	57.74	62.45	44.76	25.03	3
Bradi2g31130	11.71	19.29	42.67	138.07	43.5	4
Bradi2g31480	17.72	25.74	41.61	34.41	32.29	4
Bradi2g31510	88.65	124.13	221.44	276.87	205.57	5
Bradi2g31560	159.21	131.6	109.37	41.84	90.33	2
Bradi2g31660	78.75	66.71	59.29	30.53	50.92	2
Bradi2g31800	53.18	109.43	141.15	500.38	109.74	4
Bradi2g31900	26.19	30.56	31.24	53.7	57.77	5
Bradi2g31990	37.54	51.48	57.15	92.27	70.19	5
Bradi2g32250	15.52	20.38	27.15	44.14	15.92	4
Bradi2g32540	56.22	58.45	75.31	115.51	73.11	4
Bradi2g32900	26.1	40.75	33.48	9.67	34.89	1
Bradi2g33070	103.49	94.27	67.12	32.12	72.23	1
Bradi2g33270	132.36	78.67	88.41	30.8	60.73	2
Bradi2g33380	13.8	16.06	36.92	121.85	29.56	4
Bradi2g33450	221.07	263.26	434.03	861.44	479.04	4
Bradi2g33500	535.32	561.79	549.81	186.41	286.79	2
Bradi2g33620	36.33	28.68	19.2	16.11	30.3	1
Bradi2g33960	31.81	33.28	44.52	66.29	46.81	4
Bradi2g34010	16.42	19.95	23.08	34.03	18.69	4
Bradi2g34040	20.3	15.37	12.39	6.43	11.74	1
Bradi2g34240	750.4	667.4	698.9	353.6	399.46	2
Bradi2g34250	85.6	65.27	73.96	59.17	42	2
Bradi2g34310	234.87	221.99	231.08	109	164.93	2
Bradi2g34580	964	841.68	688.25	271.65	585.23	2
Bradi2g34610	85.52	86.84	118.87	236.64	148.55	4
Bradi2g34700	9.71	12.51	12.48	23.6	14.2	4
Bradi2g34740	50.72	46.18	36.54	18.11	39.09	1
Bradi2g34800	67.8	88.23	112.63	188.94	131.97	5
Bradi2g34850	11.34	8	6.69	14.73	15.95	5
Bradi2g35150	12.03	17.19	19.28	36.29	18.35	4
Bradi2g35450	175.83	179.93	149.18	79.91	115.97	2
Bradi2g35850	115.48	342.35	604.83	932.68	646.32	5
Bradi2g35860	142.28	277.44	445.64	601.27	461.15	5
Bradi2g35900	6.71	8.07	8.33	93.53	48.59	5
Bradi2g36037	20.03	15.59	13.09	8.53	12.01	2
Bradi2g36130	50.92	35.18	25.52	9.48	38.31	1
Bradi2g36480	504.09	497.01	453.48	180.86	275.29	2
Bradi2g36770	6.6	13.44	86.56	484.37	87.73	4
Bradi2g36880	37.45	57.64	102.34	199.44	92.26	4
Bradi2g36920	19.96	18.48	17.44	9.32	12.04	2
Bradi2g36980	37.81	68.08	114.85	214.64	157.92	5
Bradi2g37150	44.34	97.11	85.98	76.53	88.23	6
Bradi2g37166	63.22	56.91	45	31.25	40.56	2
Bradi2g37240	283.57	301.24	254.42	99.49	208.91	2
Bradi2g37310	50.61	37.18	36.56	22.69	33.65	1
Bradi2g37340	34.27	30.53	34.74	10.28	15.28	2
Bradi2g37410	10.07	8.28	10.61	13.57	17.12	6
Bradi2g37450	31.33	73.15	91.84	131.72	84.98	4
Bradi2g37460	39.18	42.43	51	86.33	58.11	4
Bradi2g37570	74.01	125.95	223.33	261.57	196.94	4
Bradi2g37675	36.09	30.12	27.83	16.39	21.3	2
Bradi2g37690	143.83	206.21	218.78	463.84	323.43	5
Bradi2g37780	44.74	40.97	30.29	17.58	34.29	1
Bradi2g37817	22.15	22.2	22.73	9.35	17.83	2
Bradi2g37830	22.89	16.3	18.5	8.41	14	2
Bradi2g37840	12.2	10.52	11.8	7.46	5.92	2
Bradi2g37970	61.89	60.1	71.01	31.34	47.12	2
Bradi2g38100	26.67	25.96	25.63	75.32	46.96	5
Bradi2g38200	5.64	20.2	43.14	81.06	101.69	5
Bradi2g38237	56.74	56.84	43.35	14.35	32.99	2
Bradi2g38270	7.68	8.22	13.02	11.46	22.06	6
Bradi2g38290	8.54	7.84	14.24	24.99	12.86	4
Bradi2g38350	53.3	65.97	74.27	136.99	103.87	5
Bradi2g38380	90.71	135.53	194.55	264.32	146.01	4
Bradi2g38510	13.46	11.71	16.86	26.58	15.13	4
Bradi2g38640	24.48	41.2	46.79	80.53	56.17	5
Bradi2g39150	20.92	16.01	19.17	33.83	32.4	5
Bradi2g39190	81.12	68.17	48.43	27.14	73.05	1
Bradi2g39200	73.33	87.37	49.39	31.91	33.84	2
Bradi2g39207	23.99	24.84	16.56	10.92	13.64	2
Bradi2g39220	24.86	39.93	52.4	51.93	52.7	5
Bradi2g39230	13	15.58	12.33	7.1	7.32	2
Bradi2g39361	68.79	56.85	36.06	23.14	62.76	1
Bradi2g39710	7.94	12.38	24.73	37.99	23.39	4
Bradi2g39720	17.81	24.88	34.83	45.03	27.31	4
Bradi2g39740	150.28	119.84	82.8	19.73	56.34	2
Bradi2g39760	62.02	67.58	83.22	158.53	97.96	4
Bradi2g40040	139.58	123.53	91.42	30.79	78.11	2
Bradi2g40060	50.96	89.75	133.45	217.73	110.86	4
Bradi2g40480	33.43	38.02	53	89.49	59.7	4
Bradi2g40507	33.87	28.98	23.51	14.85	28.4	1
Bradi2g40533	6.1	7.22	7.87	12.25	9.12	5
Bradi2g40870	358.3	494.66	572.5	991.42	952.52	5
Bradi2g40950	276.01	208.35	176.67	99.12	184.44	1
Bradi2g41060	18.9	26.17	19.68	5.91	11.53	2
Bradi2g41070	39.52	80.31	58.26	63.11	93.86	6
Bradi2g41087	18.19	30.91	24.82	48.2	29.34	4
Bradi2g41100	48.08	90.99	127.38	208.59	151.48	5
Bradi2g41110	24.81	43.34	62.78	78.74	41.95	4
Bradi2g41210	19.68	19.31	12.46	9.76	20.44	1
Bradi2g41270	282.53	427.14	551.34	226.97	204.01	3
Bradi2g41370	24.1	24.82	23.81	50.82	37.8	5
Bradi2g41470	6.29	11.9	21.56	32.03	23.81	5
Bradi2g41490	38.51	93.06	303.09	333.24	284.46	5
Bradi2g41500	14.05	20.55	30.43	44.08	20.95	4
Bradi2g41560	64.82	45.55	33.21	10.36	35.61	1
Bradi2g41590	78.86	58.13	93.2	90.39	32.54	3
Bradi2g41630	247.62	236.81	215.48	96.56	160.4	2
Bradi2g41670	9.75	43.73	62.66	73.37	87.61	6
Bradi2g41880	21.29	29.7	31.85	51.13	53.45	5
Bradi2g41890	59.96	48.23	32.68	5.95	24.05	2
Bradi2g42040	159.3	162.69	98.49	14.02	68.36	2
Bradi2g42220	69.77	56.91	42.83	23.29	55.17	1
Bradi2g42260	13.91	28.72	48.81	213.41	81.65	4
Bradi2g42300	121.88	108.59	72.2	24.28	74.46	1
Bradi2g42380	6.31	14.95	58.87	165.81	69.68	4
Bradi2g42650	5.31	7.51	10.56	13.09	10.86	5
Bradi2g42720	30.42	37.85	48.44	64.84	58.59	5
Bradi2g42830	35.8	41.11	34.07	20.05	28.51	2
Bradi2g42870	128.82	134.46	89.8	30.23	74.18	2
Bradi2g43056	7.94	12.91	18.76	39.41	34.15	5
Bradi2g43150	203.77	449.4	634.98	1227.27	533.93	4
Bradi2g43437	31.63	30.96	23.15	13.07	19.68	2
Bradi2g43640	46.34	57.73	63.41	27.24	46.09	2
Bradi2g43680	106.7	80.31	79.6	47.32	67.53	2
Bradi2g43710	105.26	79.69	57.81	24.27	93.19	1
Bradi2g43740	394.59	379.19	301.45	156.46	320.11	1
Bradi2g43780	10.82	13.23	15.15	22.89	17.11	5
Bradi2g43830	143.86	150.99	112.81	66.83	119.46	1
Bradi2g43890	8.94	10.39	12.97	18.74	16.25	5
Bradi2g43900	60.08	43.62	32.09	19.29	42.15	1
Bradi2g43980	6.55	10.22	17.76	43.2	15.22	4
Bradi2g44140	114.28	150.3	170.38	283.63	170.93	4
Bradi2g44170	80.9	115.91	78.97	32.22	94.28	1
Bradi2g44180	103.1	136.46	199.57	295.46	194.65	4
Bradi2g44190	38.65	79.44	108.35	240.64	135.16	4
Bradi2g44270	90.02	183.04	247.81	136.84	106.54	3
Bradi2g44320	14.71	16.54	40.63	90.23	34.11	4
Bradi2g44360	60	123.89	149.02	406.05	129.56	4
Bradi2g44440	132.94	108.04	73.31	29.37	72.48	1
Bradi2g44760	34.54	23.06	17.49	25.9	40.14	6
Bradi2g44856	10185.2	9471.93	8881.45	2070.72	2149.63	2
Bradi2g44936	20.91	38.65	46.73	55.59	59.45	5
Bradi2g45030	25.75	30.23	47.66	124.55	128.11	5
Bradi2g45140	33.93	33.94	65.15	167.66	70.06	4
Bradi2g45143	31.34	76.92	68.78	43.47	26.79	3
Bradi2g45147	19.82	18.64	12.13	9.35	12.4	1
Bradi2g45220	7.77	10.61	24.73	54.89	21.79	4
Bradi2g45320	37.72	35.56	41.9	19.39	23.59	2
Bradi2g45330	72.56	72.66	97.97	159.8	105.39	4
Bradi2g45420	265.79	256.68	349.56	859.34	512.05	5
Bradi2g45450	246.49	273.88	278.54	65.41	86.55	2
Bradi2g45490	42.85	37.4	29.83	15.78	24.15	2
Bradi2g45610	56.09	85.31	79.79	97.67	115.93	6
Bradi2g45730	565.27	555.94	466	145.33	332.62	2
Bradi2g45757	36.7	27.81	19.78	8.18	20.66	1
Bradi2g45830	75	66.47	47.52	27.15	44.74	2
Bradi2g45970	117.47	142.82	94.62	29.93	60.58	2
Bradi2g46060	5.29	9.14	12.38	23.84	16.72	5
Bradi2g46093	17.98	14.07	18.77	17	32.54	6
Bradi2g46197	17.11	20.07	14.73	5.45	6.45	2
Bradi2g46240	29.34	61.46	78.98	125.95	110.95	5
Bradi2g46250	13.04	15.33	17.67	44.62	20.21	4
Bradi2g46298	6.48	5.33	10.14	15.65	7.78	4
Bradi2g46306	115.06	99.01	142.6	167.74	71.09	4
Bradi2g46312	6.58	6.48	10.7	19.32	9.37	4
Bradi2g46320	7.83	10.44	18.66	26.94	13.48	4
Bradi2g46350	17.04	20.4	21.8	53.25	29.7	4
Bradi2g46360	99.27	77.08	46.64	22.52	74.66	1
Bradi2g46370	19.35	24.79	35.37	70.98	41.8	4
Bradi2g46450	37.99	29.19	15.71	6.2	27.15	1
Bradi2g46502	63.9	135.66	105.74	75.7	86.58	3
Bradi2g46520	138.62	105.16	76.7	30.92	110.53	1
Bradi2g46670	414.26	363.92	496.38	736.91	505.39	4
Bradi2g46690	260.66	240.4	237.13	59.23	118.01	2
Bradi2g46930	7.77	12.17	17.01	18.4	10.16	4
Bradi2g46957	169.96	220.33	162.5	98.91	113.43	2
Bradi2g47000	16.56	29.1	37.39	69.23	35.65	4
Bradi2g47050	9.28	13.01	18.88	29.89	13.09	4
Bradi2g47060	18.8	28.17	44.22	69.27	34.57	4
Bradi2g47110	7.27	9.48	14.39	37.09	15.47	4
Bradi2g47130	89.72	75.64	54.06	21.54	74	1
Bradi2g47191	18.45	17.67	11.26	8.4	10.96	2
Bradi2g47210	11.81	19.22	32.47	135.84	147.28	5
Bradi2g47220	16.07	54.48	91.28	94.43	61.16	4
Bradi2g47240	81.89	62.93	54.06	28.59	37.4	2
Bradi2g47280	24.37	20.59	16.37	6.44	10.32	2
Bradi2g47300	12.75	16.28	20.52	47.25	27.57	4
Bradi2g47310	119.6	112.39	67.9	17.2	55.98	2
Bradi2g47330	20.78	16.94	12.94	9.78	15.79	1
Bradi2g47400	9.22	13.13	12.14	19.54	15.26	5
Bradi2g47410	74.1	154.13	230.83	369.82	279.49	5
Bradi2g47430	63.67	70.94	58.61	34.73	62.49	1
Bradi2g47520	8.06	9.51	15.07	25.75	22.48	5
Bradi2g47540	229.3	195.79	190.51	17.29	90.41	2
Bradi2g47610	174.19	207.69	148.51	96.38	97.58	2
Bradi2g47660	8.75	41.47	55.62	85.09	42.78	4
Bradi2g47720	37.73	30.31	25.09	16.18	29.28	1
Bradi2g47747	42.42	56.85	71.17	151.21	95.69	5
Bradi2g47880	16.12	21.49	34.45	44.61	20.06	4
Bradi2g47910	13.73	16.72	17.15	32.49	18.87	4
Bradi2g47970	76.76	72.07	41.35	8.57	38.03	2
Bradi2g48010	7123.86	8470.71	5398.98	1314.33	5059.65	2
Bradi2g48030	36.78	32.14	33.74	11.73	30.3	1
Bradi2g48140	27.32	28.17	18.59	5.71	19.11	1
Bradi2g48150	797.07	733.44	701.81	382.82	474.97	2
Bradi2g48160	6.6	9.9	17.17	51.14	25.74	4
Bradi2g48260	21.9	32.51	27.62	119.29	35.84	4
Bradi2g48267	59.62	47.99	43.47	26.65	34.83	2
Bradi2g48367	150.2	124.05	98.53	29.82	94.04	1
Bradi2g48410	69.83	57.33	63.16	103.8	132.24	6
Bradi2g48426	59.04	61.71	55.01	32.68	70.25	1
Bradi2g48450	129.84	136.17	69.74	19	84.31	1
Bradi2g48590	9.17	23.53	158.49	373.25	106.05	4
Bradi2g48650	22.14	20.38	21.22	40.88	34.31	5
Bradi2g48657	152.06	164.05	92.95	42.39	112.93	1
Bradi2g48740	16.37	26.87	36.44	18.24	10.27	3
Bradi2g48810	20.26	16.02	13.02	9.43	16.68	1
Bradi2g48850	56.78	105.51	97.62	145.11	87.24	4
Bradi2g48880	7.83	6.55	11.1	10.54	14.95	6
Bradi2g48890	226.26	254.72	308.02	94.32	126.21	2
Bradi2g48960	94.17	81.85	68.55	37.42	68.1	1
Bradi2g49067	6.41	13.66	41.59	105.29	28.43	4
Bradi2g49090	9.74	10.7	8.37	16.45	7.62	4
Bradi2g49110	20.74	30.96	44.79	83.74	41.6	4
Bradi2g49240	12.41	11.56	11.36	5.68	6.52	2
Bradi2g49245	5.86	11.05	9.22	23.12	18.03	5
Bradi2g49310	86.08	70.96	57.83	39.91	64.16	1
Bradi2g49320	9.43	19.73	20.07	18.83	32.15	6
Bradi2g49387	53.86	67.31	104.53	256.95	149.23	5
Bradi2g49447	9.12	40.54	73.72	141.66	107.95	5
Bradi2g49560	35.2	26.6	17.29	8.86	14.57	2
Bradi2g49690	41.85	48.33	35.82	23.72	33.57	2
Bradi2g49740	22.54	48.93	61.07	68.4	99.26	6
Bradi2g49800	21.51	40.22	54.6	88.6	66.59	5
Bradi2g49850	131.49	106.58	82.84	33.56	94.63	1
Bradi2g49870	16.26	36.49	32.33	174.67	21.85	4
Bradi2g49900	30.09	31.5	43.95	71.94	42.16	4
Bradi2g49906	50.87	69.62	105.99	123.5	93.54	4
Bradi2g49912	289.51	285.77	281.86	128.51	128.11	2
Bradi2g50010	48	51.46	70.53	138.71	101.27	5
Bradi2g50280	14.78	16.97	23.67	20.54	39.63	6
Bradi2g50390	131.65	131.54	101.22	58.62	101.53	1
Bradi2g50410	32.55	23.39	24.37	11.44	17.21	2
Bradi2g50440	5.03	7.36	12.66	11.24	8.26	4
Bradi2g50526	281.15	222.01	204.33	66.82	119.58	2
Bradi2g50540	13.8	12.52	14.81	25.64	18.89	5
Bradi2g50600	6.27	7.11	7.84	10.43	12.63	6
Bradi2g50610	15.94	18.65	22.52	35.38	21.68	4
Bradi2g50620	74.51	78.55	55.9	8.29	29.4	2
Bradi2g50687	23.65	23.02	16.43	9.18	16.66	1
Bradi2g50730	46.17	70.07	108.74	108.91	105.95	5
Bradi2g50810	176.98	152.96	122.76	66.32	138.58	1
Bradi2g50850	23.68	27.26	37.7	63.92	14.5	4
Bradi2g51010	19.01	21.52	28.45	56.19	22.84	4
Bradi2g51030	88.52	114.97	118.94	194.51	122.02	4
Bradi2g51140	48.62	37.54	24.8	21.12	49.13	1
Bradi2g51247	16.21	13.05	10.75	5.42	10.86	1
Bradi2g51300	16.7	21.02	12.8	7.4	11.83	2
Bradi2g51350	12.83	15.36	17.67	53.84	18.27	4
Bradi2g51417	7.16	6.75	5.13	8.3	12.24	6
Bradi2g51440	1128.19	1315.18	1091.83	468.25	588.32	2
Bradi2g51480	1149.15	787.29	631.98	196.78	370.4	2
Bradi2g51500	119.1	139.35	92.44	46.82	92.99	1
Bradi2g51586	35.71	38	50.68	152.23	87.63	5
Bradi2g51600	27.27	35.08	44.36	61.38	74.36	6
Bradi2g51670	23.46	23.34	20.6	10.63	17.24	2
Bradi2g51705	91.47	96.98	129.08	218.16	132.38	4
Bradi2g51727	83.47	90.99	99.47	188.41	101.55	4
Bradi2g51770	55.46	61.24	83.03	164.05	90.2	4
Bradi2g51860	20.64	16.97	9.01	5.24	13.5	1
Bradi2g51870	7.2	6.97	12.68	21.77	12.92	4
Bradi2g51890	35.81	44.53	57.46	77.64	56.13	4
Bradi2g51917	19.46	38.11	48.52	96.21	72.64	5
Bradi2g52060	22.27	23.13	18.03	10.52	14.83	2
Bradi2g52155	6.78	10.66	16.39	19.28	34.41	6
Bradi2g52227	9.88	26.44	58.02	42.49	34.95	4
Bradi2g52260	140.29	99.49	67.61	44.36	115.18	1
Bradi2g52300	5.01	9.21	18.99	23.62	13.18	4
Bradi2g52336	7	5.88	11.73	11.93	18.39	6
Bradi2g52400	103.63	80.89	55.62	22.37	73.22	1
Bradi2g52510	142.18	266.29	175.27	70.13	184.66	1
Bradi2g52560	11.61	13.27	13.94	24.28	12.21	4
Bradi2g52710	50.2	37.15	26.68	10.23	26.55	1
Bradi2g52720	329.1	279.93	233.6	121.25	242.35	1
Bradi2g52730	48.18	34.86	28.92	10.57	25.6	1
Bradi2g52740	8.88	12.82	26.47	65.07	32.26	4
Bradi2g52770	48.66	55.82	64.9	106.22	81.61	5
Bradi2g52790	297.24	292.58	353.42	257.09	118.7	3
Bradi2g52810	11.26	10.14	14.58	7.31	15.34	6
Bradi2g52840	6.04	6.06	7.58	14.67	12.38	5
Bradi2g52850	20.83	18.98	21.28	39.25	32.56	5
Bradi2g52920	82.23	59.84	55.31	38.09	62.53	1
Bradi2g52955	38.38	45.96	31.56	15.56	29.09	2
Bradi2g52970	11.39	16.61	24.32	30.37	16.52	4
Bradi2g53040	6.12	5.66	7.63	7.91	12.77	6
Bradi2g53050	33.8	40.22	59.98	100.19	76.44	5
Bradi2g53150	66.33	93.63	130.12	211.19	129.28	4
Bradi2g53260	13.5	25.62	99	105.73	40.16	4
Bradi2g53320	10.95	10.38	9.56	6.65	13.34	1
Bradi2g53330	21.72	15.61	9.53	7.93	18.78	1
Bradi2g53440	5.97	10.44	15.3	24.79	28.84	5
Bradi2g53550	10.93	25.83	41.18	54.49	35.03	4
Bradi2g53590	43.64	42.53	54.66	76.77	85.47	5
Bradi2g53620	229.53	247.38	117.38	25.59	147.99	1
Bradi2g53760	11.86	54.75	102.87	87.99	117.74	6
Bradi2g53780	147.37	149.32	108.69	48.02	145.37	1
Bradi2g53820	18.36	31.58	30.29	44.92	35.69	5
Bradi2g53970	35.17	27.66	19.75	37.32	65.32	6
Bradi2g54010	20.44	29.2	39.12	39.87	60.5	6
Bradi2g54127	44.89	42.52	33.68	18.41	27.77	2
Bradi2g54177	45.64	62.08	57.12	20.69	47.5	2
Bradi2g54240	27.19	49.47	49.8	22.76	33.53	3
Bradi2g54340	67.37	183.55	379.63	269.62	304.38	6
Bradi2g54400	46.8	98.07	164.04	114.38	155.94	6
Bradi2g54410	221.76	306.5	263.18	161.98	139.16	2
Bradi2g54630	23.87	30.96	51.19	87.7	52.29	4
Bradi2g54680	63.55	77	66.78	36.79	30.88	2
Bradi2g54690	69.14	61.55	41.41	11.09	6.67	2
Bradi2g54810	9.64	20.05	21.07	27.12	41.56	6
Bradi2g54830	7.98	9.07	10.63	16.64	11.35	4
Bradi2g54850	35.69	42.69	34.9	9.58	19.95	2
Bradi2g54880	5.61	6.39	8.72	15.07	8.09	4
Bradi2g54920	76.43	74.18	78.58	237.65	206.94	5
Bradi2g54960	5.39	11.59	13.33	31.12	16.19	4
Bradi2g55010	39.33	35.72	34.64	11.04	23.13	2
Bradi2g55020	14.56	14.85	18.01	29.73	16.41	4
Bradi2g55050	88.44	102.56	114.86	44.25	53.94	2
Bradi2g55070	9.38	21.52	23.57	42.01	76.79	6
Bradi2g55150	1293.21	998.48	713.61	141.51	629.46	1
Bradi2g55250	5.96	7.71	10.52	26.14	18.41	5
Bradi2g55297	419.05	236.13	555.7	186.55	357.46	2
Bradi2g55450	17.65	19.31	19.3	6.46	10.42	2
Bradi2g55580	10.3	15.52	18.29	31.75	17.18	4
Bradi2g55590	9.5	9.29	12.16	21.5	13.34	4
Bradi2g55620	6.06	14.98	25.25	42.76	9.37	4
Bradi2g55630	34.89	65.09	81.57	78.48	56.55	4
Bradi2g55690	111.22	106.08	149.16	327.81	131.86	4
Bradi2g55692	16.11	12.97	18.9	48.97	15.17	4
Bradi2g55694	43.43	32.53	50.14	90.78	38.11	4
Bradi2g55730	20.72	27.8	17.66	5.76	7.36	2
Bradi2g55750	70.37	53.85	28.2	6.65	35.94	1
Bradi2g55892	28.23	37.85	47.64	65.13	46.84	4
Bradi2g55920	8.09	27.42	70.01	71.81	98.58	6
Bradi2g55940	238.56	341.64	475.01	968.46	337.22	4
Bradi2g55950	46.33	44.79	52.31	104.59	65.67	4
Bradi2g56000	29.33	34.11	57.86	107.85	66.57	4
Bradi2g56030	1143.58	976.5	623.81	209.77	720.69	1
Bradi2g56037	52.14	79.08	58.79	108.6	51.81	4
Bradi2g56096	11.38	13.55	18.02	33.17	29.05	5
Bradi2g56130	46.13	55.37	76.49	102.54	61.53	4
Bradi2g56145	9.06	18.94	19.06	14.62	12.65	3
Bradi2g56210	19.5	24.08	38.76	68.35	53.07	5
Bradi2g56260	1194.57	1092.44	776.31	181.13	1306.34	1
Bradi2g56310	12.64	12.19	13.63	28.84	16.19	4
Bradi2g56320	87.57	107.68	130.64	212.29	97.36	4
Bradi2g56330	57.16	55.77	73.69	152.75	97.32	5
Bradi2g56347	295.71	584.4	403.19	134.49	94.8	2
Bradi2g56360	46.12	71.64	62.24	29.74	37.98	2
Bradi2g56440	50.09	53.49	74.98	111.89	63.65	4
Bradi2g56460	158.53	148	115.98	66.04	126.51	1
Bradi2g56500	29.87	31.67	35.73	67.89	40.87	4
Bradi2g56520	15.14	29.57	40.78	29.93	40.68	6
Bradi2g56537	16.97	11.62	9.11	7.95	14.43	1
Bradi2g56620	37.33	39.58	55.6	24.77	36.82	3
Bradi2g56660	12.17	10.19	12.02	22.01	14.24	4
Bradi2g56750	17.96	25.67	28.25	14.93	12.31	3
Bradi2g56760	19.67	32.01	26.14	49.32	27.6	4
Bradi2g56786	23.22	29.98	33.44	67.26	56.13	5
Bradi2g56820	18.2	20.95	16.64	9.51	16.96	1
Bradi2g56890	62.23	58.16	69.46	29.12	32.22	2
Bradi2g56910	77.03	122.74	123.43	222.49	138.34	4
Bradi2g56920	20.93	30.31	29.46	55.39	44.6	5
Bradi2g56960	217.27	196.05	143.22	34	118.58	2
Bradi2g57100	109.34	252.04	334.01	707.75	346.96	4
Bradi2g57150	186.6	169.09	139.79	60.32	132.92	1
Bradi2g57190	57.78	48.92	40.71	28.1	36.8	2
Bradi2g57250	44.15	60.05	85.08	186.1	83.09	4
Bradi2g57386	37	25.99	15.5	6.1	25.68	1
Bradi2g57440	36.19	34.63	27.98	16.55	29.22	1
Bradi2g57500	18.37	21.54	58.05	141.96	56.39	4
Bradi2g57530	52.12	40.39	28.85	6.75	16.16	2
Bradi2g57590	436.06	311.95	276.08	65.49	146.57	2
Bradi2g57650	55.76	45.13	41.91	27.55	23.72	2
Bradi2g57680	26.5	91.23	23.78	10.87	28.36	2
Bradi2g57710	21.54	28.98	28.79	46.93	34.63	5
Bradi2g57800	19.44	39.16	72	194.56	83.65	4
Bradi2g57880	6.8	9.35	10.54	14.09	11.43	5
Bradi2g57887	56.25	43.93	33.91	16.68	40.94	1
Bradi2g57910	29.09	21.23	15.16	10.08	15.11	1
Bradi2g58190	18.85	34.9	57.83	132.17	49.23	4
Bradi2g58380	215.8	220.35	169.73	83.96	137.53	2
Bradi2g58430	161.26	150.01	116.72	54.1	106.18	2
Bradi2g58440	632.89	756.95	622.46	125.35	391.11	2
Bradi2g58460	11.03	15.92	17.76	25.36	21.7	5
Bradi2g58470	10.78	10.41	14.48	16.79	25.64	6
Bradi2g58677	178.93	214.9	268.67	621.14	676.19	5
Bradi2g58690	64.02	73.25	99.96	172.62	101.72	4
Bradi2g58720	72.29	79.94	54.31	5.3	43.11	2
Bradi2g58770	169.54	137.49	86.42	42.31	74.38	2
Bradi2g58860	266.74	308.3	262.3	107.67	218.99	2
Bradi2g58912	239.28	190.64	152.35	48.01	109.99	2
Bradi2g58950	19.78	28.84	50.19	139.31	39.69	4
Bradi2g59110	6.21	9.56	13.26	60.3	31.53	5
Bradi2g59150	33.93	44.57	47.46	79.6	53.66	4
Bradi2g59210	178.81	168.23	155.2	57.74	105.49	2
Bradi2g59240	23.25	34.39	35.26	53.78	19.69	4
Bradi2g59310	15.69	25.63	36.07	33.52	43.21	6
Bradi2g59320	12.48	15.61	17.89	28.8	24.21	5
Bradi2g59340	12.37	27.33	35.81	76.25	48.11	5
Bradi2g59370	244.89	284.91	528.31	1481.03	810.75	5
Bradi2g59420	82.68	91.63	66.9	54.07	124.02	6
Bradi2g59480	116.55	143.71	169.35	237.47	183.48	5
Bradi2g59497	10.93	9.62	16.02	22.79	95.52	6
Bradi2g59550	622.65	602.17	535.59	182.56	293.37	2
Bradi2g59650	251.14	185.57	126.49	65.16	188	1
Bradi2g59660	50.33	29.95	19.69	15.46	30.43	1
Bradi2g59690	21.82	35.1	44.02	43.53	38.38	4
Bradi2g59810	40.78	52.94	66.49	71.61	114.81	6
Bradi2g59840	7.55	9.14	18.06	44.28	25.37	5
Bradi2g59850	26.14	32.31	42.97	84.29	73.7	5
Bradi2g59920	56.5	102.26	133.9	116.91	168.4	6
Bradi2g59950	13.96	10.69	5.2	8	14.72	1
Bradi2g60310	33.24	26.11	29.54	10.95	14.93	2
Bradi2g60380	46.7	61.6	64.98	105.98	91.91	5
Bradi2g60409	203.85	336.58	387.65	627.35	518.26	5
Bradi2g60441	180.6	335.97	413.16	479.92	439.61	5
Bradi2g60445	27.67	28.4	21.33	8.7	25.24	1
Bradi2g60490	37.46	42.52	78.74	372.64	332.25	5
Bradi2g60597	5.32	12.5	17.48	27.47	27.26	5
Bradi2g60660	9.24	9.28	10.52	8.6	21.45	6
Bradi2g60670	27.34	23.37	17.56	13.05	26.72	1
Bradi2g60705	14.92	19.56	27.54	64.16	61.66	5
Bradi2g60730	38.21	36.8	43.49	75.69	119.08	6
Bradi2g60750	62.48	49.19	67.12	96.83	122.37	6
Bradi2g60765	16.91	27.48	50.88	83.45	65.99	5
Bradi2g60800	84.3	84.31	100.35	32.47	48.9	2
Bradi2g60926	5.8	7.98	11.23	39.97	26.97	5
Bradi2g60970	138.04	430.41	262.55	35.29	19.29	2
Bradi2g61000	31.28	17.18	19.72	14.49	15.46	2
Bradi2g61017	54.38	48.2	57.81	22.43	27.14	2
Bradi2g61050	323.24	939.34	565.56	68.82	39.55	2
Bradi2g61090	9.37	32.8	41.81	58.29	47.39	5
Bradi2g61190	9.73	12.08	23.96	65.85	26.11	4
Bradi2g61240	13.22	20.4	19.63	29.92	20.4	4
Bradi2g61320	71.27	54.71	37.73	15.86	45.49	1
Bradi2g61370	8.74	9.08	12.23	8.83	5.75	3
Bradi2g61410	161.71	157.6	143.03	52.94	102	2
Bradi2g61500	290.13	311.26	206.28	53.12	104.66	2
Bradi2g61580	53.29	48.42	43.39	26.1	38.26	2
Bradi2g61683	12.2	9.49	9.44	5.33	7.48	2
Bradi2g61800	62.05	55.47	42.64	30.21	50.29	1
Bradi2g61830	68.45	77.29	48.91	20.07	37.17	2
Bradi2g61850	12.29	15.02	24.35	64.37	40.56	5
Bradi2g61930	7.58	6.98	6.44	5.63	11.66	6
Bradi2g61970	6.66	7.6	9.69	14.19	9.96	4
Bradi2g61980	24.96	48.44	68.17	127.85	36.87	4
Bradi2g62067	44.44	33.47	32.55	84.57	33.07	4
Bradi2g62280	49.58	28.06	19.97	22.05	48.3	1
Bradi2g62290	17.62	27.19	47.26	78.28	49.53	4
Bradi2g62520	229.47	178.51	132.79	15.75	40.85	2
Bradi2g62550	378.03	300.66	248.98	136.27	264.68	1
Bradi2g62747	12.76	16.71	19.59	32.39	23.24	5
Bradi3g00184	8.45	8.24	5.1	16.44	10.57	5
Bradi3g00220	45.34	45.35	42.99	21.95	28.7	2
Bradi3g00282	44.18	43.53	68.25	95.53	51.24	4
Bradi3g00330	1894.37	1683.84	1147.57	480.92	1457.35	1
Bradi3g00360	12.31	13.48	8.59	5.23	7.89	2
Bradi3g00660	1787.26	1887.95	1770.69	562.94	949.96	2
Bradi3g00910	32.18	46.33	40.71	23.27	53.87	6
Bradi3g01110	31.17	28.13	32.48	8.49	15.37	2
Bradi3g01157	9.44	20.68	19.1	17.09	11.69	3
Bradi3g01170	8.4	12.65	16.53	25.98	15.35	4
Bradi3g01350	28.64	30.29	20.37	9.6	20.27	1
Bradi3g01450	104.58	91.99	72.49	43.33	88.15	1
Bradi3g01470	133.46	94.11	115.34	1988.72	788.63	5
Bradi3g01477	326.56	297.84	296.81	627.7	403.49	4
Bradi3g01550	136.93	122.59	120.44	50.14	79.98	2
Bradi3g01630	44.68	37.95	29.16	11.08	25.63	2
Bradi3g01690	24.52	39.16	65.7	115.32	80.35	5
Bradi3g01760	12.65	14.54	20.37	30.38	22.01	5
Bradi3g01810	55.09	59.9	43.08	19.72	43.45	1
Bradi3g02067	26.46	23.82	24.32	92.39	61.8	5
Bradi3g02130	48.25	69.11	36.19	132.02	24.06	4
Bradi3g02200	73.79	28.25	21.49	27.08	125.56	6
Bradi3g02210	10.78	15.49	36.19	40.02	19.84	4
Bradi3g02226	39.83	48.71	67.05	81.57	38.19	4
Bradi3g02270	22.03	20.02	15.87	9.67	15.38	1
Bradi3g02420	66.88	63.63	46.71	26.59	50.78	1
Bradi3g02520	113.94	130.43	195.78	312.84	202.2	4
Bradi3g02570	167.14	120.8	79.91	49.44	112.98	1
Bradi3g02600	37.51	79.2	94.7	178.15	151.46	5
Bradi3g02640	24.26	21.13	15.26	11.06	19.74	1
Bradi3g02710	12.65	10.47	6.85	5.43	12.12	1
Bradi3g02790	19.08	18.7	23.3	7.68	5.9	2
[truncated: 1,613 more rows]

## Sheet: DataS5
Data S5 Over-represented GO terms in each cluster of dynamically expressed genes
GO enrichment analyses were performed for each DYG cluster of B. distachyon accessions.
Significantly over-represented GO terms categorized to "biological process" with a threshold P-value < 0.001 were identified and summarized by REVIGO based on their semantic similarities, followed by divided into six clusters through hierarchical clustering.
The position in a two‐dimensional semantic space, assigned GO cluster, and P-value of each over-represented GO term were presented.
		Semantic similarity-based clustering of GO terms			P-values of siginificantly over-represented GO terms
GO ID	Description				DYG Cluster 1			DYG Cluster 2			DYG Cluster 3			DYG Cluster 4			DYG Cluster 5			DYG Cluster 6
		positon_X	position_Y	GO cluster	Bd21	Bd3-1	Tek-3	Bd21	Bd3-1	Tek-3	Bd21	Bd3-1	Tek-3	Bd21	Bd3-1	Tek-3	Bd21	Bd3-1	Tek-3	Bd21	Bd3-1	Tek-3
GO:0000002	mitochondrial genome maintenance	0.039	-2.353	A	N.D.	N.D.	N.D.	N.D.	N.D.	N.D.	0.000983679	N.D.	N.D.	N.D.	N.D.	N.D.	N.D.	N.D.	N.D.	N.D.	N.D.	N.D.
GO:0005975	carbohydrate metabolic process	0.764	-0.904	A	6.34e-06	0.000359391	N.D.	1.81e-10	4.02e-07	2.28e-08	N.D.	N.D.	N.D.	N.D.	N.D.	N.D.	N.D.	N.D.	N.D.	N.D.	N.D.	N.D.
GO:0006807	nitrogen compound metabolic process	1.518	-1.86	A	5.09e-15	3.63e-10	5.18e-10	N.D.	N.D.	0.000188107	N.D.	N.D.	N.D.	N.D.	N.D.	N.D.	N.D.	N.D.	N.D.	N.D.	N.D.	N.D.
GO:0006996	organelle organization	0.241	-2.151	A	4.79e-22	1.13e-14	4.98e-17	N.D.	N.D.	0.000637011	N.D.	N.D.	N.D.	N.D.	N.D.	N.D.	N.D.	N.D.	N.D.	N.D.	N.D.	N.D.
GO:0007030	Golgi organization	0.138	-1.84	A	N.D.	N.D.	N.D.	N.D.	N.D.	N.D.	N.D.	N.D.	N.D.	N.D.	N.D.	0.000317657	0.000276868	N.D.	N.D.	0.000276868	N.D.	N.D.
GO:0007031	peroxisome organization	0.148	-1.864	A	N.D.	N.D.	N.D.	N.D.	N.D.	N.D.	N.D.	N.D.	N.D.	N.D.	N.D.	0.000389576	8.15e-06	1.01e-05	N.D.	8.15e-06	N.D.	N.D.
GO:0009058	biosynthetic process	0.845	-1.196	A	2.97e-24	4.59e-15	6.4e-15	N.D.	1.38e-08	9.66e-07	N.D.	0.000151685	N.D.	N.D.	N.D.	N.D.	N.D.	N.D.	N.D.	N.D.	0.000360111	N.D.
GO:0009657	plastid organization	0.198	-2.093	A	1.61e-125	1.37e-84	1.48e-77	2.4e-07	3.21e-18	2.44e-30	N.D.	N.D.	N.D.	N.D.	N.D.	N.D.	N.D.	N.D.	N.D.	N.D.	N.D.	N.D.
GO:0009832	plant-type cell wall biogenesis	0.307	-2.414	A	N.D.	N.D.	N.D.	9.16e-13	7.31e-08	5.11e-08	N.D.	N.D.	N.D.	N.D.	N.D.	N.D.	N.D.	N.D.	N.D.	N.D.	N.D.	N.D.
GO:0010190	cytochrome b6f complex assembly	0.136	-2.597	A	N.D.	N.D.	0.000193094	N.D.	N.D.	N.D.	N.D.	N.D.	N.D.	N.D.	N.D.	N.D.	N.D.	N.D.	N.D.	N.D.	N.D.	N.D.
GO:0010256	endomembrane system organization	0.153	-2.171	A	N.D.	N.D.	N.D.	N.D.	N.D.	N.D.	N.D.	N.D.	N.D.	N.D.	N.D.	0.000473011	0.000442928	N.D.	N.D.	0.000442928	N.D.	N.D.
GO:0010257	NADH dehydrogenase complex assembly	0.191	-2.303	A	N.D.	N.D.	N.D.	N.D.	N.D.	0.000757198	N.D.	N.D.	N.D.	N.D.	N.D.	N.D.	N.D.	N.D.	N.D.	N.D.	N.D.	N.D.
GO:0010258	NADH dehydrogenase complex (plastoquinone) assembly	0.151	-2.219	A	N.D.	N.D.	N.D.	N.D.	N.D.	0.000197925	N.D.	N.D.	N.D.	N.D.	N.D.	N.D.	N.D.	N.D.	N.D.	N.D.	N.D.	N.D.
GO:0010410	hemicellulose metabolic process	1.728	-1.297	A	N.D.	N.D.	N.D.	8.95e-07	N.D.	N.D.	N.D.	N.D.	N.D.	N.D.	N.D.	N.D.	N.D.	N.D.	N.D.	N.D.	N.D.	N.D.
GO:0016043	cellular component organization	0.521	-3.112	A	7.23e-22	3.49e-13	5.5e-14	N.D.	0.000911879	N.D.	N.D.	N.D.	N.D.	N.D.	N.D.	N.D.	N.D.	N.D.	N.D.	N.D.	N.D.	N.D.
GO:0017014	protein nitrosylation	1.227	-2.428	A	2.55e-05	0.000882402	N.D.	N.D.	N.D.	N.D.	N.D.	N.D.	N.D.	N.D.	N.D.	N.D.	N.D.	N.D.	N.D.	N.D.	N.D.	N.D.
GO:0018119	peptidyl-cysteine S-nitrosylation	0.311	-1.533	A	2.55e-05	0.000882402	N.D.	N.D.	N.D.	N.D.	N.D.	N.D.	N.D.	N.D.	N.D.	N.D.	N.D.	N.D.	N.D.	N.D.	N.D.	N.D.
GO:0018198	peptidyl-cysteine modification	0.64	-1.824	A	4.75e-05	N.D.	N.D.	N.D.	N.D.	N.D.	N.D.	N.D.	N.D.	N.D.	N.D.	N.D.	N.D.	N.D.	N.D.	N.D.	N.D.	N.D.
GO:0030091	protein repair	1.109	-2.765	A	0.00016013	0.000944189	0.000370897	N.D.	N.D.	N.D.	N.D.	N.D.	N.D.	N.D.	N.D.	N.D.	N.D.	N.D.	N.D.	N.D.	N.D.	N.D.
GO:0031163	metallo-sulfur cluster assembly	0.165	-1.961	A	1.61e-21	3.47e-15	4.17e-15	N.D.	N.D.	N.D.	N.D.	N.D.	N.D.	N.D.	N.D.	N.D.	N.D.	N.D.	N.D.	N.D.	N.D.	N.D.
GO:0031365	N-terminal protein amino acid modification	0.942	-2.438	A	N.D.	N.D.	N.D.	N.D.	N.D.	N.D.	N.D.	N.D.	N.D.	N.D.	N.D.	0.000681313	5.02e-06	N.D.	N.D.	5.02e-06	0.000539637	N.D.
GO:0042135	neurotransmitter catabolic process	-0.175	-2.115	A	5.22e-10	4.39e-07	N.D.	N.D.	0.000176696	1.77e-08	N.D.	N.D.	N.D.	N.D.	N.D.	N.D.	N.D.	N.D.	N.D.	N.D.	N.D.	N.D.
GO:0042254	ribosome biogenesis	0.203	-2.18	A	2.71e-63	1.96e-38	2.58e-35	0.000155278	3.46e-18	1.09e-20	N.D.	N.D.	N.D.	N.D.	N.D.	N.D.	N.D.	N.D.	N.D.	N.D.	N.D.	N.D.
GO:0042546	cell wall biogenesis	0.39	-2.776	A	N.D.	N.D.	N.D.	5.1e-12	7.42e-09	4.63e-06	N.D.	N.D.	N.D.	N.D.	N.D.	N.D.	N.D.	N.D.	N.D.	N.D.	N.D.	N.D.
GO:0043933	macromolecular complex subunit organization	0.241	-1.81	A	1.32e-19	4.03e-13	3.22e-11	N.D.	3.1e-06	3.64e-10	N.D.	N.D.	N.D.	N.D.	N.D.	N.D.	N.D.	N.D.	N.D.	N.D.	N.D.	N.D.
GO:0044036	cell wall macromolecule metabolic process	0.921	-1.921	A	N.D.	N.D.	N.D.	1.06e-05	N.D.	N.D.	N.D.	N.D.	N.D.	N.D.	N.D.	N.D.	N.D.	N.D.	N.D.	N.D.	N.D.	N.D.
GO:0044085	cellular component biogenesis	0.228	-1.795	A	1.67e-33	5.58e-21	9.23e-21	1.62e-09	1.83e-14	5.04e-16	N.D.	N.D.	N.D.	N.D.	N.D.	N.D.	N.D.	N.D.	N.D.	N.D.	N.D.	N.D.
GO:0044237	cellular metabolic process	1.304	-1.884	A	5.92e-31	1.23e-22	1.43e-18	N.D.	2.06e-05	1.48e-08	N.D.	N.D.	N.D.	N.D.	N.D.	0.000816446	0.00093183	0.000549075	0.00066699	0.00093183	N.D.	N.D.
GO:0044238	primary metabolic process	1.495	-1.72	A	4.1e-18	1.26e-11	6.87e-12	N.D.	N.D.	4.37e-05	N.D.	N.D.	N.D.	N.D.	N.D.	N.D.	N.D.	N.D.	N.D.	N.D.	N.D.	N.D.
GO:0045229	external encapsulating structure organization	0.258	-2.431	A	N.D.	N.D.	N.D.	N.D.	0.000625524	N.D.	N.D.	N.D.	N.D.	N.D.	N.D.	N.D.	N.D.	N.D.	N.D.	N.D.	N.D.	N.D.
GO:0048564	photosystem I assembly	0.479	-1.988	A	N.D.	N.D.	0.000193094	N.D.	N.D.	N.D.	N.D.	N.D.	N.D.	N.D.	N.D.	N.D.	N.D.	N.D.	N.D.	N.D.	N.D.	N.D.
GO:0061024	membrane organization	0.172	-2.81	A	7.24e-77	7.18e-51	2.27e-44	0.000724075	1.13e-10	2.7e-17	N.D.	N.D.	N.D.	N.D.	N.D.	N.D.	N.D.	N.D.	N.D.	N.D.	N.D.	N.D.
GO:1901360	organic cyclic compound metabolic process	1.758	-1.722	A	1.34e-18	5.13e-13	2.44e-12	N.D.	N.D.	N.D.	N.D.	N.D.	N.D.	N.D.	N.D.	N.D.	N.D.	N.D.	N.D.	N.D.	N.D.	N.D.
GO:1901575	organic substance catabolic process	2.294	-1.03	A	N.D.	N.D.	N.D.	N.D.	N.D.	N.D.	N.D.	N.D.	N.D.	N.D.	N.D.	N.D.	0.000483784	0.000143968	1.13e-06	0.000483784	N.D.	N.D.
GO:0000165	MAPK cascade	-1.268	5.775	B	N.D.	N.D.	N.D.	N.D.	N.D.	N.D.	N.D.	7.3e-05	0.000879932	N.D.	0.000802131	4.75e-06	3.72e-10	N.D.	0.000592321	3.72e-10	4.16e-10	N.D.
GO:0002252	immune effector process	-2.177	1.913	B	N.D.	N.D.	N.D.	N.D.	N.D.	N.D.	N.D.	0.000300108	N.D.	N.D.	N.D.	N.D.	0.000613948	N.D.	N.D.	0.000613948	5.54e-07	N.D.
GO:0002376	immune system process	-0.97	1.141	B	N.D.	N.D.	N.D.	N.D.	N.D.	N.D.	N.D.	1.29e-06	8.41e-06	2.38e-06	1.09e-11	7.97e-17	9.92e-24	6.57e-11	1.38e-13	9.92e-24	3.54e-15	0.000182937
GO:0002679	respiratory burst involved in defense response	-1.68	7.414	B	N.D.	N.D.	N.D.	N.D.	N.D.	N.D.	N.D.	2.43e-07	N.D.	N.D.	N.D.	4.35e-05	7.9e-09	N.D.	5.3e-06	7.9e-09	1.32e-12	0.000313933
GO:0006091	generation of precursor metabolites and energy	-0.148	-0.054	B	1.97e-49	3.06e-37	8.82e-28	2.12e-12	9.45e-23	6.51e-36	N.D.	N.D.	N.D.	N.D.	N.D.	N.D.	N.D.	N.D.	N.D.	N.D.	N.D.	N.D.
GO:0006732	coenzyme metabolic process	0.846	0.697	B	1.24e-34	3.99e-21	4.11e-18	2.81e-12	1.96e-16	5.63e-22	N.D.	N.D.	N.D.	N.D.	N.D.	N.D.	N.D.	N.D.	N.D.	N.D.	N.D.	N.D.
GO:0006790	sulfur compound metabolic process	-0.123	-0.026	B	2.46e-41	4.55e-24	7.46e-22	5.73e-09	5.78e-18	3.28e-18	N.D.	N.D.	N.D.	N.D.	N.D.	N.D.	N.D.	N.D.	N.D.	N.D.	N.D.	N.D.
GO:0007154	cell communication	-0.526	0.386	B	N.D.	N.D.	N.D.	N.D.	N.D.	N.D.	N.D.	9.14e-07	6.12e-09	N.D.	4.78e-05	6.25e-16	3.32e-22	6.76e-12	1.12e-08	3.32e-22	4.61e-10	N.D.
GO:0007623	circadian rhythm	-0.309	0.502	B	N.D.	N.D.	N.D.	N.D.	N.D.	N.D.	0.000418173	N.D.	N.D.	N.D.	N.D.	N.D.	N.D.	N.D.	N.D.	N.D.	N.D.	N.D.
GO:0008152	metabolic process	-1.037	1.303	B	1.73e-28	2.52e-21	9.43e-16	N.D.	1.06e-05	7.74e-10	N.D.	N.D.	N.D.	N.D.	N.D.	0.000109215	0.000106292	0.00026543	4.6e-05	0.000106292	N.D.	N.D.
GO:0009056	catabolic process	0.038	-0.511	B	N.D.	N.D.	N.D.	N.D.	N.D.	N.D.	N.D.	N.D.	N.D.	N.D.	N.D.	0.000309074	5.3e-06	1.96e-08	3.4e-09	5.3e-06	N.D.	N.D.
GO:0009693	ethylene biosynthetic process	2.337	0.971	B	N.D.	N.D.	N.D.	N.D.	N.D.	N.D.	N.D.	N.D.	N.D.	N.D.	N.D.	N.D.	N.D.	N.D.	N.D.	N.D.	2.14e-05	N.D.
GO:0009790	embryo development	0.756	2.306	B	0.000261267	N.D.	3.07e-05	N.D.	N.D.	N.D.	N.D.	N.D.	N.D.	N.D.	N.D.	N.D.	N.D.	N.D.	N.D.	N.D.	N.D.	N.D.
GO:0009812	flavonoid metabolic process	-0.557	0.626	B	N.D.	N.D.	N.D.	N.D.	N.D.	N.D.	N.D.	N.D.	N.D.	N.D.	N.D.	N.D.	7.75e-05	N.D.	7.14e-05	7.75e-05	N.D.	N.D.
GO:0009813	flavonoid biosynthetic process	2.406	0.994	B	N.D.	N.D.	N.D.	N.D.	N.D.	N.D.	N.D.	N.D.	N.D.	N.D.	N.D.	N.D.	6.16e-05	N.D.	8.83e-06	6.16e-05	N.D.	N.D.
GO:0009888	tissue development	0.241	1.274	B	N.D.	N.D.	N.D.	N.D.	0.000855931	N.D.	N.D.	N.D.	N.D.	N.D.	N.D.	N.D.	N.D.	N.D.	N.D.	N.D.	N.D.	N.D.
GO:0009987	cellular process	-1.032	1.16	B	7.09e-20	8.48e-14	7.49e-12	N.D.	1.16e-05	1.93e-08	N.D.	N.D.	8.49e-05	N.D.	N.D.	0.000530235	1.8e-07	0.000474052	N.D.	1.8e-07	N.D.	N.D.
GO:0010015	root morphogenesis	0.634	2.38	B	N.D.	N.D.	N.D.	0.000221322	0.000107753	N.D.	N.D.	N.D.	N.D.	N.D.	N.D.	N.D.	N.D.	N.D.	N.D.	N.D.	N.D.	N.D.
GO:0010016	shoot system morphogenesis	0.523	2.229	B	3.06e-19	4.39e-10	5.81e-08	N.D.	4.71e-05	2.19e-07	N.D.	N.D.	N.D.	N.D.	N.D.	N.D.	N.D.	N.D.	N.D.	N.D.	N.D.	N.D.
GO:0015979	photosynthesis	-0.141	-0.001	B	7.09e-81	2.52e-62	7.84e-41	1.08e-17	1.45e-36	5.36e-59	N.D.	N.D.	N.D.	N.D.	N.D.	N.D.	N.D.	N.D.	N.D.	N.D.	N.D.	N.D.
GO:0016052	carbohydrate catabolic process	2.444	0.619	B	N.D.	N.D.	N.D.	N.D.	N.D.	N.D.	N.D.	N.D.	N.D.	N.D.	N.D.	N.D.	0.000907104	N.D.	0.000666934	0.000907104	N.D.	N.D.
GO:0016311	dephosphorylation	1.744	1.285	B	9.44e-17	7.57e-14	2.15e-10	9.51e-05	3.1e-07	1.79e-11	N.D.	N.D.	N.D.	N.D.	N.D.	N.D.	N.D.	N.D.	N.D.	N.D.	N.D.	N.D.
GO:0017001	antibiotic catabolic process	1.271	0.285	B	5.32e-05	0.000295057	2.85e-05	N.D.	N.D.	N.D.	N.D.	N.D.	N.D.	N.D.	N.D.	N.D.	N.D.	N.D.	N.D.	N.D.	N.D.	N.D.
GO:0017144	drug metabolic process	-1.296	1.954	B	6.22e-08	1.38e-05	8.8e-05	3.52e-06	1.91e-05	0.000226563	N.D.	1.19e-05	0.000791384	N.D.	6.32e-06	5.37e-09	2.84e-11	2.18e-07	4.74e-08	2.84e-11	1.24e-07	N.D.
GO:0019637	organophosphate metabolic process	2.89	0.483	B	2.9e-56	3.51e-38	2.48e-36	8.66e-07	1.17e-13	1.64e-21	N.D.	N.D.	N.D.	N.D.	N.D.	N.D.	N.D.	N.D.	N.D.	N.D.	N.D.	N.D.
GO:0021700	developmental maturation	0.513	2.976	B	N.D.	N.D.	N.D.	0.000739035	N.D.	N.D.	N.D.	N.D.	N.D.	N.D.	N.D.	N.D.	N.D.	N.D.	N.D.	N.D.	N.D.	N.D.
GO:0023014	signal transduction by protein phosphorylation	-1.178	5.236	B	N.D.	N.D.	N.D.	N.D.	N.D.	N.D.	N.D.	7.3e-05	0.000879932	N.D.	0.000802131	4.75e-06	3.72e-10	N.D.	0.000592321	3.72e-10	4.16e-10	N.D.
GO:0023052	signaling	-0.49	0.715	B	N.D.	N.D.	N.D.	N.D.	N.D.	N.D.	N.D.	2.44e-06	2.43e-07	N.D.	2.19e-05	6.11e-16	4.53e-22	9.12e-10	7.78e-06	4.53e-22	9.56e-12	N.D.
GO:0040007	growth	-0.553	0.877	B	N.D.	N.D.	N.D.	0.000439722	N.D.	N.D.	N.D.	N.D.	N.D.	N.D.	N.D.	N.D.	N.D.	N.D.	N.D.	N.D.	N.D.	N.D.
GO:0042157	lipoprotein metabolic process	0.045	-0.38	B	N.D.	N.D.	N.D.	N.D.	N.D.	N.D.	N.D.	N.D.	N.D.	N.D.	N.D.	N.D.	1.24e-05	N.D.	N.D.	1.24e-05	0.000796839	N.D.
GO:0042744	hydrogen peroxide catabolic process	1.973	0.242	B	4.29e-05	0.00097235	2.38e-05	N.D.	N.D.	N.D.	N.D.	N.D.	N.D.	N.D.	N.D.	N.D.	N.D.	N.D.	N.D.	N.D.	N.D.	N.D.
GO:0043473	pigmentation	-1.185	1.755	B	N.D.	N.D.	N.D.	1.04e-06	2.14e-05	N.D.	N.D.	N.D.	N.D.	N.D.	N.D.	N.D.	N.D.	N.D.	N.D.	N.D.	N.D.	N.D.
GO:0044262	cellular carbohydrate metabolic process	1.158	-0.073	B	1.42e-09	1.49e-08	2.7e-05	2.53e-09	1.41e-06	1.48e-10	0.000920592	N.D.	N.D.	N.D.	N.D.	N.D.	N.D.	N.D.	N.D.	N.D.	N.D.	N.D.
GO:0044272	sulfur compound biosynthetic process	2.611	0.839	B	3.23e-26	1.54e-13	2.78e-11	3.02e-09	1.37e-19	5.63e-21	N.D.	N.D.	N.D.	N.D.	N.D.	N.D.	N.D.	N.D.	N.D.	N.D.	N.D.	N.D.
GO:0046434	organophosphate catabolic process	2.668	1.535	B	N.D.	N.D.	N.D.	N.D.	N.D.	N.D.	N.D.	N.D.	N.D.	N.D.	N.D.	N.D.	N.D.	N.D.	0.000261577	N.D.	N.D.	N.D.
GO:0048316	seed development	0.908	2.178	B	N.D.	N.D.	1.97e-05	N.D.	N.D.	N.D.	N.D.	N.D.	N.D.	N.D.	N.D.	N.D.	N.D.	N.D.	N.D.	N.D.	N.D.	N.D.
GO:0048367	shoot system development	1.099	2.512	B	3.59e-06	N.D.	N.D.	N.D.	N.D.	N.D.	N.D.	N.D.	N.D.	N.D.	N.D.	N.D.	N.D.	N.D.	N.D.	N.D.	N.D.	N.D.
GO:0048440	carpel development	0.302	1.66	B	0.000298755	N.D.	0.000739439	N.D.	N.D.	N.D.	N.D.	N.D.	N.D.	N.D.	N.D.	N.D.	N.D.	N.D.	N.D.	N.D.	N.D.	N.D.
GO:0048511	rhythmic process	-0.85	1.096	B	N.D.	N.D.	N.D.	N.D.	N.D.	N.D.	0.000418173	N.D.	N.D.	N.D.	N.D.	N.D.	N.D.	N.D.	N.D.	N.D.	N.D.	N.D.
GO:0048589	developmental growth	0.862	2.567	B	N.D.	N.D.	N.D.	3.98e-05	0.000140674	N.D.	N.D.	N.D.	N.D.	N.D.	N.D.	N.D.	N.D.	N.D.	N.D.	N.D.	N.D.	N.D.
GO:0048731	system development	1.558	3.288	B	0.000328813	N.D.	0.000279449	N.D.	N.D.	N.D.	N.D.	N.D.	N.D.	N.D.	N.D.	N.D.	N.D.	N.D.	N.D.	N.D.	N.D.	N.D.
GO:0050896	response to stimulus	-1.125	1.454	B	N.D.	N.D.	N.D.	N.D.	N.D.	N.D.	N.D.	7.25e-10	2.54e-13	N.D.	6.74e-12	1.13e-19	3.35e-30	1.48e-15	1.87e-20	3.35e-30	1.56e-12	2.06e-07
GO:0051156	glucose 6-phosphate metabolic process	1.237	1.984	B	3.23e-55	7.94e-39	5.74e-30	1.65e-10	4.19e-18	1.16e-30	N.D.	N.D.	N.D.	N.D.	N.D.	N.D.	N.D.	N.D.	N.D.	N.D.	N.D.	N.D.
GO:0051179	localization	-0.518	0.813	B	2.18e-07	5.97e-05	3.23e-06	0.00048509	1.45e-06	7.23e-06	N.D.	N.D.	N.D.	N.D.	4.74e-06	2.56e-09	7.51e-12	2.95e-05	6.61e-06	7.51e-12	0.000189369	N.D.
GO:0051186	cofactor metabolic process	0.184	-0.287	B	3.57e-60	1.08e-38	7.47e-38	3.36e-14	8.56e-17	3.47e-22	N.D.	N.D.	N.D.	N.D.	0.000637706	N.D.	0.000109268	N.D.	0.000442247	0.000109268	8.06e-05	N.D.
GO:0051187	cofactor catabolic process	1.74	0.74	B	0.0003451	0.00098335	0.000599086	2.19e-06	0.000251169	N.D.	0.00072317	N.D.	N.D.	N.D.	N.D.	N.D.	N.D.	N.D.	0.000109473	N.D.	N.D.	N.D.
GO:0051704	multi-organism process	-0.478	0.693	B	N.D.	N.D.	N.D.	N.D.	N.D.	N.D.	N.D.	0.000187197	4.47e-06	N.D.	1.88e-06	7.9e-11	3.15e-14	7.32e-07	1.83e-05	3.15e-14	4.69e-06	N.D.
GO:0065007	biological regulation	-1.286	1.91	B	0.000895455	N.D.	N.D.	N.D.	0.000913825	0.000956335	N.D.	2.6e-06	0.000154309	N.D.	N.D.	6.67e-11	2.41e-09	N.D.	N.D.	2.41e-09	2.5e-06	N.D.
GO:0071554	cell wall organization or biogenesis	-0.863	0.915	B	N.D.	N.D.	N.D.	9.61e-10	1.62e-07	N.D.	N.D.	N.D.	N.D.	N.D.	N.D.	N.D.	N.D.	N.D.	N.D.	N.D.	N.D.	N.D.
GO:0071840	cellular component organization or biogenesis	-1.185	1.51	B	2.07e-22	7.51e-12	3.01e-13	N.D.	1.93e-07	9.78e-07	N.D.	N.D.	N.D.	N.D.	N.D.	N.D.	N.D.	N.D.	N.D.	N.D.	N.D.	N.D.
GO:0072593	reactive oxygen species metabolic process	-0.021	0.013	B	6.2e-06	0.00035904	0.000900466	0.000214089	N.D.	N.D.	N.D.	N.D.	N.D.	N.D.	6.83e-05	4.69e-05	3.1e-07	N.D.	1.07e-05	3.1e-07	3.05e-05	N.D.
GO:0090407	organophosphate biosynthetic process	3.267	0.86	B	2.29e-42	1.24e-28	2.38e-31	0.000212015	7.58e-09	1.07e-11	N.D.	N.D.	N.D.	N.D.	N.D.	N.D.	N.D.	N.D.	N.D.	N.D.	N.D.	N.D.
GO:0090558	plant epidermis development	0.212	1.129	B	N.D.	N.D.	N.D.	0.000555858	5.37e-05	N.D.	N.D.	N.D.	N.D.	N.D.	N.D.	N.D.	N.D.	N.D.	N.D.	N.D.	N.D.	N.D.
GO:0090698	post-embryonic plant morphogenesis	0.304	0.932	B	0.000443979	N.D.	N.D.	N.D.	N.D.	N.D.	N.D.	N.D.	N.D.	N.D.	N.D.	N.D.	N.D.	N.D.	N.D.	N.D.	N.D.	N.D.
GO:1900673	olefin metabolic process	-1.099	1.406	B	N.D.	N.D.	N.D.	N.D.	N.D.	N.D.	N.D.	N.D.	N.D.	N.D.	N.D.	N.D.	N.D.	N.D.	N.D.	N.D.	2.14e-05	N.D.
GO:1901135	carbohydrate derivative metabolic process	-0.156	-0.239	B	4.17e-53	1.39e-37	8.98e-36	5.41e-05	1.72e-12	3.64e-19	N.D.	N.D.	N.D.	N.D.	N.D.	N.D.	N.D.	N.D.	N.D.	N.D.	N.D.	N.D.
GO:1901615	organic hydroxy compound metabolic process	-0.178	0.149	B	N.D.	N.D.	N.D.	4.56e-06	3.54e-08	1.68e-05	N.D.	1.32e-05	0.00038878	N.D.	0.000315056	2.6e-07	1.27e-11	1.38e-05	1.09e-07	1.27e-11	1.06e-05	0.000477365
GO:0000302	response to reactive oxygen species	-7.104	3.863	C	N.D.	N.D.	N.D.	N.D.	N.D.	N.D.	N.D.	N.D.	N.D.	N.D.	N.D.	N.D.	8.81e-05	N.D.	N.D.	8.81e-05	N.D.	N.D.
GO:0001101	response to acid chemical	-6.511	3.671	C	N.D.	N.D.	N.D.	N.D.	N.D.	N.D.	N.D.	4.19e-10	4.46e-11	2.34e-05	2.09e-08	4.96e-16	2.97e-20	5.47e-16	4.04e-11	2.97e-20	6.62e-12	7.77e-07
GO:0001666	response to hypoxia	-5.618	3.166	C	N.D.	N.D.	N.D.	N.D.	N.D.	N.D.	N.D.	N.D.	2.24e-05	N.D.	N.D.	N.D.	0.000541316	N.D.	0.000103994	0.000541316	N.D.	N.D.
GO:0002238	response to molecule of fungal origin	-6.286	3.388	C	N.D.	N.D.	N.D.	N.D.	N.D.	N.D.	N.D.	N.D.	N.D.	N.D.	N.D.	N.D.	0.000531663	N.D.	N.D.	0.000531663	N.D.	N.D.
GO:0006950	response to stress	-6.241	3.525	C	N.D.	N.D.	N.D.	N.D.	N.D.	N.D.	N.D.	7.73e-09	4.09e-12	0.000243914	3.57e-14	2.93e-21	1.06e-28	1.81e-14	2.34e-19	1.06e-28	2.76e-15	3.63e-08
GO:0006952	defense response	-6.28	3.491	C	N.D.	N.D.	N.D.	N.D.	N.D.	N.D.	N.D.	4.54e-08	1.65e-07	2.53e-06	2.05e-12	2.05e-20	1.63e-24	4.09e-11	8.11e-11	1.63e-24	9.11e-15	1.28e-05
GO:0006970	response to osmotic stress	-6.216	3.445	C	N.D.	N.D.	N.D.	N.D.	N.D.	N.D.	N.D.	N.D.	N.D.	N.D.	0.00025053	1.28e-08	5.74e-10	4.18e-07	2.77e-06	5.74e-10	0.000105181	N.D.
GO:0006979	response to oxidative stress	-6.025	3.387	C	N.D.	N.D.	N.D.	N.D.	N.D.	N.D.	N.D.	N.D.	N.D.	N.D.	N.D.	N.D.	2.59e-06	N.D.	3.92e-05	2.59e-06	N.D.	N.D.
GO:0006984	ER-nucleus signaling pathway	-5.4	1.289	C	N.D.	N.D.	N.D.	N.D.	N.D.	N.D.	N.D.	N.D.	N.D.	N.D.	N.D.	5.05e-05	2.1e-07	N.D.	N.D.	2.1e-07	N.D.	N.D.
GO:0007231	osmosensory signaling pathway	-6.086	1.563	C	N.D.	N.D.	N.D.	N.D.	N.D.	N.D.	N.D.	N.D.	N.D.	N.D.	N.D.	N.D.	1.64e-06	N.D.	N.D.	1.64e-06	N.D.	N.D.
GO:0009266	response to temperature stimulus	-5.925	3.344	C	N.D.	N.D.	N.D.	N.D.	N.D.	N.D.	N.D.	4.98e-05	N.D.	N.D.	N.D.	N.D.	1.92e-06	N.D.	N.D.	1.92e-06	0.000214548	N.D.
GO:0009267	cellular response to starvation	-5.973	3.355	C	N.D.	N.D.	N.D.	N.D.	N.D.	N.D.	N.D.	N.D.	N.D.	N.D.	N.D.	N.D.	N.D.	N.D.	8.27e-07	N.D.	N.D.	N.D.
GO:0009314	response to radiation	-5.96	3.36	C	0.000689687	0.000162842	N.D.	0.000253315	1.53e-06	8.81e-07	N.D.	N.D.	N.D.	N.D.	N.D.	N.D.	N.D.	N.D.	N.D.	N.D.	N.D.	N.D.
GO:0009408	response to heat	-5.845	3.26	C	N.D.	N.D.	N.D.	N.D.	N.D.	N.D.	N.D.	N.D.	N.D.	N.D.	N.D.	N.D.	7.21e-05	N.D.	N.D.	7.21e-05	N.D.	N.D.
GO:0009414	response to water deprivation	-6.259	3.466	C	N.D.	N.D.	N.D.	N.D.	N.D.	N.D.	N.D.	1.67e-06	8.09e-09	N.D.	1.56e-05	1.68e-08	3.02e-07	1.42e-06	7.7e-06	3.02e-07	8.39e-07	0.000339572
GO:0009416	response to light stimulus	-5.896	3.312	C	4.81e-05	1.23e-05	N.D.	5.43e-05	9.52e-08	3.55e-08	N.D.	N.D.	N.D.	N.D.	N.D.	N.D.	N.D.	N.D.	N.D.	N.D.	N.D.	N.D.
GO:0009595	detection of biotic stimulus	-5.099	2.806	C	N.D.	N.D.	N.D.	0.00024446	0.000168231	1.75e-05	N.D.	N.D.	N.D.	N.D.	N.D.	N.D.	5.05e-08	N.D.	0.00022875	5.05e-08	9.14e-06	N.D.
GO:0009605	response to external stimulus	-6.21	3.568	C	N.D.	N.D.	N.D.	N.D.	N.D.	N.D.	0.000117226	4.88e-08	4.3e-08	0.000929028	1.01e-09	4.84e-16	2.01e-18	5.34e-12	3.28e-12	2.01e-18	4.94e-08	N.D.
GO:0009607	response to biotic stimulus	-6.072	3.486	C	N.D.	N.D.	N.D.	N.D.	N.D.	N.D.	N.D.	9.86e-08	4.71e-08	0.000121249	4.05e-11	4.98e-19	8.87e-23	4.36e-12	1.37e-10	8.87e-23	9e-11	N.D.
GO:0009611	response to wounding	-5.937	3.309	C	N.D.	N.D.	N.D.	N.D.	N.D.	N.D.	N.D.	3.41e-06	N.D.	N.D.	5.42e-10	4.67e-16	7.29e-17	5.3e-09	8.48e-10	7.29e-17	6.05e-12	4.88e-05
GO:0009620	response to fungus	-6.086	3.371	C	N.D.	N.D.	N.D.	N.D.	N.D.	N.D.	N.D.	9.38e-07	0.000246968	N.D.	6.77e-07	1.74e-13	3.76e-19	4.37e-08	2.61e-08	3.76e-19	1.02e-13	N.D.
GO:0009625	response to insect	-5.425	3.018	C	N.D.	N.D.	N.D.	N.D.	N.D.	N.D.	N.D.	N.D.	N.D.	N.D.	N.D.	N.D.	N.D.	N.D.	N.D.	N.D.	0.000495199	N.D.
GO:0009627	systemic acquired resistance	-5.909	3.228	C	N.D.	N.D.	N.D.	N.D.	N.D.	N.D.	N.D.	1.04e-05	N.D.	0.000725742	4.83e-10	6.21e-14	6.64e-23	2.98e-08	1.87e-07	6.64e-23	1.27e-06	N.D.
GO:0009628	response to abiotic stimulus	-6.431	3.654	C	N.D.	N.D.	N.D.	0.000947061	4.29e-05	N.D.	N.D.	1.27e-06	8.85e-05	N.D.	0.000940874	0.000119991	4.14e-10	N.D.	3.63e-08	4.14e-10	8.18e-05	0.000494055
GO:0009636	response to toxic substance	-6.268	3.596	C	N.D.	N.D.	N.D.	N.D.	N.D.	N.D.	N.D.	N.D.	N.D.	N.D.	N.D.	N.D.	2.53e-07	7.69e-08	1.47e-08	2.53e-07	N.D.	N.D.
GO:0009646	response to absence of light	-5.585	3.118	C	N.D.	N.D.	N.D.	N.D.	N.D.	N.D.	N.D.	0.000963887	N.D.	N.D.	N.D.	0.000235116	N.D.	N.D.	0.000210541	N.D.	N.D.	N.D.
GO:0009651	response to salt stress	-6.532	3.587	C	N.D.	N.D.	N.D.	N.D.	N.D.	N.D.	N.D.	0.000911414	N.D.	N.D.	0.000156076	2.5e-09	1.26e-09	1.51e-07	2.6e-06	1.26e-09	0.000106084	N.D.
GO:0009719	response to endogenous stimulus	-6.177	3.515	C	N.D.	N.D.	N.D.	N.D.	N.D.	N.D.	N.D.	6.48e-07	5.78e-09	N.D.	3.18e-08	1.03e-16	8.79e-17	3.59e-12	3.34e-06	8.79e-17	5.76e-10	0.000111526
GO:0009723	response to ethylene	-6.27	3.58	C	N.D.	N.D.	N.D.	N.D.	N.D.	N.D.	N.D.	N.D.	N.D.	N.D.	0.00022772	4.78e-10	2.68e-10	8.15e-08	6.38e-07	2.68e-10	4.9e-07	N.D.
GO:0009733	response to auxin	-6.339	3.604	C	N.D.	N.D.	N.D.	N.D.	N.D.	N.D.	N.D.	N.D.	N.D.	N.D.	N.D.	N.D.	N.D.	N.D.	0.000644796	N.D.	N.D.	N.D.
GO:0009735	response to cytokinin	-6.154	3.548	C	0.000188796	5.15e-05	N.D.	0.000815851	5.96e-05	3.3e-07	N.D.	N.D.	N.D.	N.D.	N.D.	N.D.	N.D.	N.D.	N.D.	N.D.	N.D.	N.D.
GO:0009743	response to carbohydrate	-5.997	3.42	C	0.000689909	0.000220285	N.D.	6.72e-05	1.17e-05	6.01e-06	N.D.	N.D.	N.D.	N.D.	N.D.	N.D.	N.D.	N.D.	N.D.	N.D.	N.D.	N.D.
GO:0009753	response to jasmonic acid	-6.178	3.543	C	N.D.	N.D.	N.D.	N.D.	N.D.	N.D.	N.D.	4.74e-06	N.D.	N.D.	0.000896852	2.4e-09	1.72e-13	1.95e-05	0.000477288	1.72e-13	6.28e-11	1.09e-06
GO:0009867	jasmonic acid mediated signaling pathway	-6.249	1.78	C	N.D.	N.D.	N.D.	N.D.	N.D.	N.D.	N.D.	4.57e-05	N.D.	N.D.	0.000287049	5.45e-08	1.88e-09	N.D.	0.000978182	1.88e-09	2.35e-10	N.D.
GO:0009991	response to extracellular stimulus	-6.093	3.367	C	N.D.	N.D.	N.D.	N.D.	0.000541633	N.D.	N.D.	N.D.	N.D.	N.D.	N.D.	N.D.	N.D.	N.D.	1.63e-05	N.D.	N.D.	N.D.
GO:0010035	response to inorganic substance	-7.019	3.921	C	N.D.	N.D.	N.D.	N.D.	N.D.	N.D.	N.D.	0.000385475	1.24e-05	0.000214207	1.98e-07	3.64e-09	8.13e-12	2.71e-09	2.01e-12	8.13e-12	2.67e-05	N.D.
GO:0010196	nonphotochemical quenching	-5.641	3.131	C	N.D.	N.D.	N.D.	0.000165731	0.000140235	0.000349124	N.D.	N.D.	N.D.	N.D.	N.D.	N.D.	N.D.	N.D.	N.D.	N.D.	N.D.	N.D.
GO:0010243	response to organonitrogen compound	-6.368	3.657	C	N.D.	N.D.	N.D.	N.D.	N.D.	N.D.	N.D.	2.25e-09	N.D.	N.D.	0.000749448	1.78e-09	8.58e-19	0.000441712	5.12e-11	8.58e-19	1.78e-29	1.8e-12
GO:0014070	response to organic cyclic compound	-6.74	3.8	C	N.D.	N.D.	N.D.	N.D.	N.D.	N.D.	N.D.	8.29e-06	N.D.	N.D.	N.D.	5.37e-09	1.34e-11	2.66e-06	3.41e-05	1.34e-11	1.15e-07	N.D.
GO:0031348	negative regulation of defense response	-6.338	1.186	C	N.D.	N.D.	N.D.	N.D.	N.D.	N.D.	N.D.	2.53e-06	N.D.	N.D.	0.000204515	3.57e-11	2.55e-14	2.85e-06	2.38e-05	2.55e-14	1.85e-10	N.D.
GO:0033554	cellular response to stress	-6.389	3.54	C	N.D.	N.D.	N.D.	N.D.	N.D.	N.D.	N.D.	0.000994448	4.34e-05	N.D.	2.69e-06	1.22e-08	2.76e-17	6.31e-06	1.69e-09	2.76e-17	2.26e-06	N.D.
GO:0033993	response to lipid	-6.624	3.739	C	N.D.	N.D.	N.D.	N.D.	N.D.	N.D.	N.D.	7.3e-06	3.71e-05	N.D.	0.000140863	1.09e-07	4.98e-09	1.69e-07	5.84e-05	4.98e-09	3.03e-06	N.D.
GO:0034284	response to monosaccharide	-5.678	3.284	C	N.D.	0.000889553	N.D.	N.D.	N.D.	N.D.	N.D.	N.D.	N.D.	N.D.	N.D.	N.D.	N.D.	N.D.	N.D.	N.D.	N.D.	N.D.
GO:0034976	response to endoplasmic reticulum stress	-6.592	3.642	C	N.D.	N.D.	N.D.	N.D.	N.D.	N.D.	N.D.	N.D.	N.D.	N.D.	1.2e-09	6.16e-13	2.72e-23	4.5e-06	2.65e-05	2.72e-23	N.D.	N.D.
GO:0035556	intracellular signal transduction	-5.957	2.405	C	N.D.	N.D.	N.D.	N.D.	N.D.	N.D.	N.D.	1.58e-05	0.000928567	N.D.	N.D.	1.68e-08	8.28e-13	0.000562984	1.86e-06	8.28e-13	1.02e-13	5.7e-05
GO:0035690	cellular response to drug	-6.22	3.553	C	N.D.	N.D.	N.D.	N.D.	N.D.	N.D.	N.D.	8.42e-05	N.D.	N.D.	2.43e-06	3.67e-13	7.77e-16	1.05e-07	2.09e-05	7.77e-16	5.79e-11	N.D.
GO:0035966	response to topologically incorrect protein	-6.182	3.479	C	N.D.	N.D.	N.D.	N.D.	N.D.	N.D.	N.D.	N.D.	N.D.	N.D.	N.D.	7.33e-08	1.22e-11	1.22e-05	0.000166888	1.22e-11	N.D.	N.D.
GO:0035967	cellular response to topologically incorrect protein	-6.296	3.694	C	N.D.	N.D.	N.D.	N.D.	N.D.	N.D.	N.D.	N.D.	N.D.	N.D.	5.11e-06	1.5e-13	9.58e-18	9.68e-07	0.000181867	9.58e-18	0.000103346	N.D.
GO:0042221	response to chemical	-6.127	3.467	C	N.D.	N.D.	N.D.	N.D.	N.D.	N.D.	N.D.	1.48e-07	9.96e-10	N.D.	6.11e-08	9.33e-15	1.35e-25	1.86e-14	3.91e-17	1.35e-25	1.01e-16	1.89e-08
GO:0042493	response to drug	-6.048	3.488	C	N.D.	N.D.	N.D.	N.D.	N.D.	N.D.	N.D.	6.14e-11	N.D.	N.D.	3.15e-05	1.04e-12	7.21e-25	8.2e-08	1.51e-10	7.21e-25	7.74e-24	2.71e-10
GO:0046677	response to antibiotic	-6.264	3.564	C	N.D.	N.D.	N.D.	N.D.	N.D.	N.D.	N.D.	4.92e-06	N.D.	N.D.	4.36e-05	8.27e-09	1.73e-17	7.49e-07	1.7e-07	1.73e-17	6.05e-08	N.D.
GO:0048583	regulation of response to stimulus	-6.453	1.121	C	N.D.	N.D.	N.D.	N.D.	N.D.	N.D.	N.D.	2.31e-06	N.D.	1.51e-06	6.9e-10	6.13e-19	1.22e-16	7.19e-08	2.58e-07	1.22e-16	3.5e-09	N.D.
GO:0048585	negative regulation of response to stimulus	-6.354	1.012	C	N.D.	N.D.	N.D.	N.D.	N.D.	N.D.	N.D.	3.82e-06	N.D.	N.D.	6.25e-05	2.21e-10	1.04e-11	6.8e-05	0.000343188	1.04e-11	9.37e-09	N.D.
GO:0050691	regulation of defense response to virus by host	-6.075	1.31	C	N.D.	N.D.	N.D.	N.D.	N.D.	N.D.	N.D.	0.000275254	N.D.	N.D.	N.D.	N.D.	N.D.	N.D.	N.D.	N.D.	N.D.	N.D.
GO:0051606	detection of stimulus	-5.33	3.088	C	N.D.	N.D.	N.D.	0.000105879	6.69e-05	1.7e-05	N.D.	N.D.	N.D.	N.D.	N.D.	N.D.	8.38e-07	N.D.	N.D.	8.38e-07	0.000138363	N.D.
GO:0051716	cellular response to stimulus	-6.179	3.18	C	N.D.	N.D.	N.D.	N.D.	N.D.	N.D.	N.D.	7.09e-06	4.4e-08	N.D.	1.01e-05	7.09e-12	4.62e-19	1.3e-08	2.83e-07	4.62e-19	2.11e-08	N.D.
GO:0052542	defense response by callose deposition	-6.062	0.986	C	N.D.	N.D.	N.D.	N.D.	N.D.	N.D.	N.D.	N.D.	N.D.	N.D.	N.D.	N.D.	3.77e-05	N.D.	N.D.	3.77e-05	N.D.	N.D.
GO:0052556	positive regulation by symbiont of host immune response	-6.317	0.801	C	N.D.	N.D.	N.D.	N.D.	N.D.	N.D.	N.D.	N.D.	N.D.	N.D.	N.D.	N.D.	0.000339592	N.D.	N.D.	0.000339592	N.D.	N.D.
GO:0070482	response to oxygen levels	-5.528	3.152	C	N.D.	N.D.	N.D.	N.D.	N.D.	N.D.	N.D.	0.000234102	3.15e-05	N.D.	N.D.	N.D.	0.000911784	N.D.	0.000173531	0.000911784	N.D.	N.D.
GO:0070887	cellular response to chemical stimulus	-6.332	3.523	C	N.D.	N.D.	N.D.	N.D.	N.D.	N.D.	N.D.	1.02e-06	2.71e-07	N.D.	0.000519389	3.37e-12	8.68e-17	6.68e-10	1.11e-05	8.68e-17	6.54e-08	N.D.
GO:0071214	cellular response to abiotic stimulus	-6.266	3.516	C	N.D.	N.D.	N.D.	6.05e-07	6.4e-06	0.00040523	N.D.	0.000378303	N.D.	N.D.	N.D.	N.D.	N.D.	N.D.	N.D.	N.D.	N.D.	0.000733239
GO:0071236	cellular response to antibiotic	-6.649	3.778	C	N.D.	N.D.	N.D.	N.D.	N.D.	N.D.	N.D.	4.31e-05	0.000685276	N.D.	2.52e-06	5.27e-13	3.92e-15	2.82e-07	2.08e-06	3.92e-15	5.82e-10	N.D.
GO:0071323	cellular response to chitin	-5.663	3.295	C	N.D.	N.D.	N.D.	N.D.	N.D.	N.D.	N.D.	N.D.	N.D.	N.D.	N.D.	N.D.	N.D.	N.D.	N.D.	N.D.	N.D.	0.000996516
GO:0071369	cellular response to ethylene stimulus	-6.506	3.706	C	N.D.	N.D.	N.D.	N.D.	N.D.	N.D.	N.D.	N.D.	N.D.	N.D.	N.D.	N.D.	N.D.	0.000803299	N.D.	N.D.	N.D.	N.D.
GO:0071370	cellular response to gibberellin stimulus	-6.231	3.622	C	N.D.	N.D.	N.D.	N.D.	N.D.	N.D.	N.D.	N.D.	0.000353815	N.D.	N.D.	N.D.	N.D.	N.D.	N.D.	N.D.	N.D.	N.D.
GO:0071407	cellular response to organic cyclic compound	-6.366	3.623	C	N.D.	N.D.	N.D.	N.D.	N.D.	N.D.	N.D.	N.D.	N.D.	N.D.	N.D.	9.02e-10	1.5e-10	0.000126572	N.D.	1.5e-10	1.09e-06	N.D.
GO:0071495	cellular response to endogenous stimulus	-6.511	3.703	C	N.D.	N.D.	N.D.	N.D.	N.D.	N.D.	N.D.	4.1e-07	1.29e-06	N.D.	7.7e-05	5.25e-15	5.23e-19	1.89e-11	3.41e-07	5.23e-19	1.24e-10	N.D.
GO:0071496	cellular response to external stimulus	-5.939	3.294	C	N.D.	N.D.	N.D.	N.D.	0.000591476	N.D.	N.D.	N.D.	N.D.	N.D.	N.D.	N.D.	N.D.	N.D.	1.59e-06	N.D.	N.D.	N.D.
GO:0080135	regulation of cellular response to stress	-6.601	1.33	C	N.D.	N.D.	N.D.	N.D.	N.D.	N.D.	N.D.	0.000534291	N.D.	0.000803515	1.7e-07	1.04e-11	4.51e-16	2.67e-05	2e-08	4.51e-16	7.01e-13	N.D.
GO:0080148	negative regulation of response to water deprivation	-6.657	1.822	C	N.D.	N.D.	N.D.	N.D.	N.D.	N.D.	N.D.	N.D.	N.D.	N.D.	N.D.	0.000279152	N.D.	N.D.	N.D.	N.D.	N.D.	N.D.
GO:0080167	response to karrikin	-5.938	3.32	C	N.D.	N.D.	N.D.	N.D.	N.D.	N.D.	N.D.	N.D.	N.D.	N.D.	N.D.	N.D.	N.D.	N.D.	5.22e-08	N.D.	N.D.	N.D.
GO:0098754	detoxification	-6.613	3.72	C	N.D.	N.D.	N.D.	N.D.	N.D.	N.D.	N.D.	N.D.	N.D.	N.D.	N.D.	N.D.	2.7e-05	1.02e-08	6.93e-09	2.7e-05	N.D.	N.D.
GO:1901698	response to nitrogen compound	-6.056	3.493	C	N.D.	N.D.	N.D.	N.D.	N.D.	N.D.	N.D.	1.36e-05	N.D.	N.D.	N.D.	6.05e-06	6.76e-13	N.D.	4.53e-08	6.76e-13	2.73e-18	1.74e-07
GO:1901700	response to oxygen-containing compound	-6.356	3.575	C	N.D.	N.D.	N.D.	N.D.	N.D.	N.D.	N.D.	1.79e-11	6.97e-09	0.000752408	2.08e-07	3.17e-15	5.02e-26	8.67e-14	2.28e-13	5.02e-26	3.14e-21	1.75e-13
GO:1901701	cellular response to oxygen-containing compound	-6.357	3.574	C	N.D.	N.D.	N.D.	N.D.	N.D.	N.D.	N.D.	4.89e-07	1.49e-06	N.D.	9.4e-05	5.73e-13	6.92e-15	1.58e-09	4.81e-05	6.92e-15	9.32e-08	0.000576765
GO:1990066	energy quenching	-5.248	2.961	C	N.D.	N.D.	N.D.	0.000165731	0.000140235	0.000349124	N.D.	N.D.	N.D.	N.D.	N.D.	N.D.	N.D.	N.D.	N.D.	N.D.	N.D.	N.D.
GO:0000373	Group II intron splicing	4.341	-2.413	D	2.46e-07	0.000352768	0.000111198	N.D.	N.D.	N.D.	N.D.	N.D.	N.D.	N.D.	N.D.	N.D.	N.D.	N.D.	N.D.	N.D.	N.D.	N.D.
GO:0000413	protein peptidyl-prolyl isomerization	1.399	-3.971	D	N.D.	0.000885349	N.D.	N.D.	N.D.	N.D.	N.D.	N.D.	N.D.	N.D.	N.D.	N.D.	N.D.	N.D.	N.D.	N.D.	N.D.	N.D.
GO:0006396	RNA processing	4.771	-3.468	D	4.92e-28	2.58e-17	4.86e-17	N.D.	8.24e-05	4.03e-06	N.D.	N.D.	N.D.	N.D.	N.D.	N.D.	N.D.	N.D.	N.D.	N.D.	N.D.	N.D.
GO:0006412	translation	5.303	-2.447	D	3.51e-07	5.47e-05	6.96e-06	N.D.	N.D.	N.D.	N.D.	N.D.	N.D.	N.D.	N.D.	N.D.	N.D.	N.D.	N.D.	N.D.	N.D.	N.D.
GO:0006464	cellular protein modification process	2.785	-5.071	D	N.D.	N.D.	N.D.	N.D.	N.D.	N.D.	N.D.	N.D.	N.D.	N.D.	N.D.	N.D.	0.00017713	N.D.	N.D.	0.00017713	0.000223019	N.D.
GO:0006470	protein dephosphorylation	3.055	-2.773	D	8.97e-17	3.74e-14	2.82e-10	1.73e-05	3.11e-08	4.91e-13	N.D.	N.D.	N.D.	N.D.	N.D.	N.D.	N.D.	N.D.	N.D.	N.D.	N.D.	N.D.
GO:0006497	protein lipidation	3.352	-1.906	D	N.D.	N.D.	N.D.	N.D.	N.D.	N.D.	N.D.	N.D.	N.D.	N.D.	N.D.	N.D.	1.24e-05	N.D.	N.D.	1.24e-05	0.000796839	N.D.
GO:0006725	cellular aromatic compound metabolic process	2.999	-3.81	D	1.34e-20	5.9e-14	4.02e-13	N.D.	N.D.	N.D.	N.D.	N.D.	N.D.	N.D.	N.D.	N.D.	N.D.	N.D.	N.D.	N.D.	N.D.	N.D.
GO:0006793	phosphorus metabolic process	2.319	-3.508	D	1.26e-44	9.06e-31	8.89e-33	3.37e-09	1.64e-13	1.85e-21	N.D.	N.D.	N.D.	N.D.	N.D.	N.D.	N.D.	N.D.	N.D.	N.D.	0.000481434	N.D.
GO:0006796	phosphate-containing compound metabolic process	3.595	-0.966	D	2.24e-47	1.68e-33	3.68e-34	6.48e-08	2.15e-13	2.21e-21	N.D.	N.D.	N.D.	N.D.	N.D.	N.D.	N.D.	N.D.	N.D.	N.D.	0.000171939	N.D.
GO:0009059	macromolecule biosynthetic process	3.847	-2.125	D	1.93e-06	N.D.	N.D.	N.D.	N.D.	N.D.	N.D.	N.D.	N.D.	N.D.	N.D.	N.D.	N.D.	N.D.	N.D.	N.D.	N.D.	N.D.
GO:0009308	amine metabolic process	3.187	-0.122	D	N.D.	N.D.	N.D.	N.D.	N.D.	N.D.	N.D.	N.D.	N.D.	N.D.	7.59e-06	7.06e-07	2.39e-05	N.D.	N.D.	2.39e-05	N.D.	N.D.
GO:0009451	RNA modification	4.013	-2.681	D	5.23e-07	4.35e-05	4.34e-05	N.D.	N.D.	N.D.	N.D.	N.D.	N.D.	N.D.	N.D.	N.D.	N.D.	N.D.	N.D.	N.D.	N.D.	N.D.
GO:0010239	chloroplast mRNA processing	3.86	-2.159	D	0.000536524	N.D.	N.D.	N.D.	N.D.	N.D.	N.D.	N.D.	N.D.	N.D.	N.D.	N.D.	N.D.	N.D.	N.D.	N.D.	N.D.	N.D.
GO:0010304	PSII associated light-harvesting complex II catabolic process	2.567	-1.994	D	0.000484979	0.000108664	0.000238171	N.D.	N.D.	N.D.	N.D.	N.D.	N.D.	N.D.	N.D.	N.D.	N.D.	N.D.	N.D.	N.D.	N.D.	N.D.
GO:0010467	gene expression	2.534	-4.811	D	6.12e-12	2.04e-06	4.24e-08	N.D.	N.D.	N.D.	N.D.	N.D.	N.D.	N.D.	N.D.	N.D.	N.D.	N.D.	N.D.	N.D.	N.D.	N.D.
GO:0016070	RNA metabolic process	4.77	-3.183	D	1e-17	7.84e-11	1.38e-11	N.D.	N.D.	N.D.	N.D.	N.D.	N.D.	N.D.	N.D.	N.D.	N.D.	N.D.	N.D.	N.D.	N.D.	N.D.
GO:0016071	mRNA metabolic process	4.621	-2.829	D	0.000141697	N.D.	N.D.	N.D.	N.D.	N.D.	N.D.	N.D.	N.D.	N.D.	N.D.	N.D.	N.D.	N.D.	N.D.	N.D.	N.D.	N.D.
GO:0016556	mRNA modification	4.049	-2.593	D	1.23e-18	7.34e-14	2.63e-11	0.000600347	N.D.	3.04e-05	N.D.	N.D.	N.D.	N.D.	N.D.	N.D.	N.D.	N.D.	N.D.	N.D.	N.D.	N.D.
GO:0018130	heterocycle biosynthetic process	5.344	-2.1	D	4.86e-07	6.79e-05	2.2e-05	N.D.	N.D.	N.D.	N.D.	0.000248798	N.D.	N.D.	N.D.	N.D.	N.D.	N.D.	N.D.	N.D.	N.D.	N.D.
GO:0018208	peptidyl-proline modification	1.28	-3.408	D	N.D.	0.000265792	N.D.	N.D.	N.D.	N.D.	N.D.	N.D.	N.D.	N.D.	N.D.	N.D.	N.D.	N.D.	N.D.	N.D.	N.D.	N.D.
GO:0019438	aromatic compound biosynthetic process	5.907	-2.226	D	8.19e-08	1.71e-05	3.16e-05	N.D.	N.D.	N.D.	N.D.	9.69e-06	N.D.	N.D.	N.D.	0.000198045	N.D.	N.D.	N.D.	N.D.	N.D.	N.D.
GO:0019439	aromatic compound catabolic process	4.692	-1.526	D	N.D.	N.D.	N.D.	N.D.	N.D.	N.D.	N.D.	N.D.	N.D.	N.D.	N.D.	N.D.	N.D.	N.D.	0.000451139	N.D.	N.D.	N.D.
GO:0031425	chloroplast RNA processing	3.962	-2.19	D	6.85e-07	4.44e-05	0.000182794	N.D.	N.D.	N.D.	N.D.	N.D.	N.D.	N.D.	N.D.	N.D.	N.D.	N.D.	N.D.	N.D.	N.D.	N.D.
GO:0032544	plastid translation	5.1	-3.639	D	1.71e-07	1.68e-06	0.000370897	N.D.	N.D.	0.000666031	N.D.	N.D.	N.D.	N.D.	N.D.	N.D.	N.D.	N.D.	N.D.	N.D.	N.D.	N.D.
GO:0033013	tetrapyrrole metabolic process	5.105	-0.724	D	2.23e-40	1.44e-30	8.61e-23	1.1e-08	4.41e-13	2.85e-22	N.D.	N.D.	N.D.	N.D.	N.D.	N.D.	N.D.	N.D.	N.D.	N.D.	N.D.	N.D.
GO:0034470	ncRNA processing	4.038	-2.492	D	2.73e-62	5.44e-39	2.1e-33	9.06e-05	6.95e-17	2.95e-21	N.D.	N.D.	N.D.	N.D.	N.D.	N.D.	N.D.	N.D.	N.D.	N.D.	N.D.	N.D.
GO:0034641	cellular nitrogen compound metabolic process	5.264	-3.239	D	5.66e-21	1.72e-14	7.71e-15	N.D.	N.D.	N.D.	N.D.	N.D.	N.D.	N.D.	N.D.	N.D.	N.D.	N.D.	N.D.	N.D.	N.D.	N.D.
GO:0034645	cellular macromolecule biosynthetic process	4.981	-3.497	D	2.94e-06	N.D.	N.D.	N.D.	N.D.	N.D.	N.D.	N.D.	N.D.	N.D.	N.D.	N.D.	N.D.	N.D.	N.D.	N.D.	N.D.	N.D.
GO:0034660	ncRNA metabolic process	5.209	-3.362	D	1.07e-74	2.75e-47	1.06e-44	0.000176585	3.08e-15	2.13e-20	N.D.	N.D.	N.D.	N.D.	N.D.	N.D.	N.D.	N.D.	N.D.	N.D.	N.D.	N.D.
GO:0042398	cellular modified amino acid biosynthetic process	4.477	0.199	D	N.D.	N.D.	N.D.	N.D.	N.D.	N.D.	N.D.	N.D.	N.D.	N.D.	0.000886358	N.D.	N.D.	N.D.	N.D.	N.D.	N.D.	N.D.
GO:0042402	cellular biogenic amine catabolic process	4.064	-0.068	D	N.D.	N.D.	N.D.	N.D.	N.D.	N.D.	N.D.	N.D.	N.D.	N.D.	1.27e-05	0.000396883	0.000208435	N.D.	N.D.	0.000208435	N.D.	N.D.
GO:0042430	indole-containing compound metabolic process	4.26	-0.513	D	N.D.	N.D.	N.D.	N.D.	N.D.	N.D.	N.D.	N.D.	N.D.	N.D.	4.99e-06	6.12e-05	0.000127873	N.D.	N.D.	0.000127873	N.D.	N.D.
GO:0042435	indole-containing compound biosynthetic process	4.877	0.013	D	N.D.	N.D.	N.D.	N.D.	N.D.	N.D.	N.D.	N.D.	N.D.	N.D.	5.08e-05	0.000292003	0.000149163	N.D.	N.D.	0.000149163	N.D.	N.D.
GO:0042537	benzene-containing compound metabolic process	2.61	-0.435	D	N.D.	N.D.	N.D.	N.D.	0.000632516	N.D.	N.D.	1.42e-06	N.D.	N.D.	8.89e-06	1.04e-08	3.58e-15	1.79e-08	2.12e-07	3.58e-15	2.46e-08	N.D.
GO:0042793	transcription from plastid promoter	4.856	-1.168	D	8.16e-42	2.3e-29	1.22e-30	N.D.	N.D.	N.D.	N.D.	N.D.	N.D.	N.D.	N.D.	N.D.	N.D.	N.D.	N.D.	N.D.	N.D.	N.D.
GO:0043170	macromolecule metabolic process	3.097	-3.496	D	8.81e-10	1.24e-05	1.54e-06	N.D.	N.D.	N.D.	N.D.	N.D.	N.D.	N.D.	N.D.	N.D.	N.D.	N.D.	N.D.	N.D.	N.D.	N.D.
GO:0043543	protein acylation	1.638	-4.644	D	N.D.	N.D.	N.D.	N.D.	N.D.	N.D.	N.D.	N.D.	N.D.	N.D.	N.D.	N.D.	5.44e-05	N.D.	N.D.	5.44e-05	N.D.	N.D.
GO:0043603	cellular amide metabolic process	5.077	-2.447	D	4.74e-06	0.000456431	2.32e-05	N.D.	N.D.	N.D.	N.D.	N.D.	N.D.	N.D.	N.D.	N.D.	N.D.	N.D.	N.D.	N.D.	N.D.	N.D.
GO:0044247	cellular polysaccharide catabolic process	2.386	-0.366	D	N.D.	N.D.	N.D.	6.42e-05	N.D.	N.D.	N.D.	N.D.	N.D.	N.D.	N.D.	N.D.	N.D.	N.D.	N.D.	N.D.	N.D.	N.D.
GO:0044270	cellular nitrogen compound catabolic process	3.81	-0.957	D	N.D.	N.D.	N.D.	N.D.	N.D.	N.D.	N.D.	N.D.	N.D.	N.D.	N.D.	N.D.	N.D.	N.D.	0.000210102	N.D.	N.D.	N.D.
GO:0044271	cellular nitrogen compound biosynthetic process	4.92	-1.36	D	9.58e-10	3.15e-06	2.14e-07	N.D.	N.D.	N.D.	N.D.	N.D.	N.D.	N.D.	N.D.	N.D.	N.D.	N.D.	N.D.	N.D.	N.D.	N.D.
GO:0046483	heterocycle metabolic process	2.617	-3.134	D	1.72e-19	6.31e-13	1.24e-13	N.D.	N.D.	N.D.	N.D.	N.D.	N.D.	N.D.	N.D.	N.D.	N.D.	N.D.	N.D.	N.D.	N.D.	N.D.
GO:0046700	heterocycle catabolic process	3.337	-1.281	D	N.D.	N.D.	N.D.	N.D.	N.D.	N.D.	N.D.	N.D.	N.D.	N.D.	N.D.	N.D.	N.D.	N.D.	0.000473702	N.D.	N.D.	N.D.
GO:0046777	protein autophosphorylation	2.503	-1.914	D	N.D.	N.D.	7.35e-06	N.D.	N.D.	N.D.	N.D.	N.D.	N.D.	N.D.	N.D.	N.D.	N.D.	N.D.	N.D.	N.D.	N.D.	N.D.
GO:0070589	cellular component macromolecule biosynthetic process	2.532	-2.22	D	N.D.	N.D.	N.D.	2.86e-06	0.00096237	N.D.	N.D.	N.D.	N.D.	N.D.	N.D.	N.D.	N.D.	N.D.	N.D.	N.D.	N.D.	N.D.
GO:0071704	organic substance metabolic process	2.201	-2.835	D	1.2e-21	2.42e-15	8.82e-13	N.D.	3.01e-05	3.13e-07	N.D.	N.D.	N.D.	N.D.	N.D.	N.D.	0.000380239	N.D.	N.D.	0.000380239	N.D.	N.D.
GO:0072521	purine-containing compound metabolic process	4.087	-0.827	D	N.D.	N.D.	N.D.	N.D.	N.D.	N.D.	N.D.	N.D.	N.D.	N.D.	N.D.	N.D.	N.D.	N.D.	0.000504034	N.D.	N.D.	N.D.
GO:0072524	pyridine-containing compound metabolic process	3.808	-0.494	D	6.25e-33	4.32e-22	3.93e-20	3.87e-10	6.06e-15	6.98e-21	N.D.	N.D.	N.D.	N.D.	N.D.	N.D.	N.D.	N.D.	N.D.	N.D.	N.D.	N.D.
GO:1901259	chloroplast rRNA processing	4.132	-4.925	D	N.D.	0.000993075	N.D.	N.D.	N.D.	N.D.	N.D.	N.D.	N.D.	N.D.	N.D.	N.D.	N.D.	N.D.	N.D.	N.D.	N.D.	N.D.
GO:1901361	organic cyclic compound catabolic process	3.092	-0.581	D	N.D.	N.D.	N.D.	N.D.	0.000723873	N.D.	N.D.	N.D.	N.D.	N.D.	N.D.	N.D.	N.D.	N.D.	0.000300242	N.D.	N.D.	N.D.
GO:1901362	organic cyclic compound biosynthetic process	4.38	-1.041	D	3.78e-07	5e-05	6.53e-05	N.D.	N.D.	N.D.	N.D.	7.63e-07	N.D.	N.D.	N.D.	4.31e-05	N.D.	N.D.	N.D.	N.D.	N.D.	N.D.
GO:1901564	organonitrogen compound metabolic process	3.658	-1.692	D	4.89e-14	9.46e-10	9.35e-10	N.D.	1.74e-06	4.82e-08	N.D.	N.D.	N.D.	N.D.	N.D.	0.000430582	8.35e-06	0.000864995	0.000216103	8.35e-06	N.D.	N.D.
GO:1901565	organonitrogen compound catabolic process	4.093	-0.434	D	N.D.	N.D.	N.D.	N.D.	N.D.	N.D.	N.D.	N.D.	2.81e-05	N.D.	N.D.	N.D.	N.D.	0.000112771	7.6e-06	N.D.	N.D.	N.D.
GO:1901576	organic substance biosynthetic process	3.591	-0.933	D	9.94e-25	2.32e-15	6.4e-15	N.D.	5.67e-09	5e-07	N.D.	0.000125583	N.D.	N.D.	N.D.	N.D.	N.D.	N.D.	N.D.	N.D.	0.000256028	N.D.
GO:0001505	regulation of neurotransmitter levels	-2.2	-1.995	E	1.98e-09	3.92e-06	N.D.	N.D.	0.000636614	2.94e-08	N.D.	N.D.	N.D.	N.D.	N.D.	N.D.	N.D.	N.D.	N.D.	N.D.	N.D.	N.D.
GO:0006811	ion transport	-1.437	-4.036	E	6.88e-06	0.000103101	0.000764992	3.52e-11	2.45e-10	2.82e-09	N.D.	N.D.	N.D.	N.D.	1.56e-06	6.5e-11	1.9e-09	3.96e-06	7.16e-05	1.9e-09	N.D.	N.D.
GO:0006833	water transport	-1.318	-3.331	E	N.D.	N.D.	N.D.	8.15e-05	0.000189267	0.000204818	N.D.	N.D.	N.D.	N.D.	N.D.	N.D.	N.D.	N.D.	N.D.	N.D.	N.D.	N.D.
GO:0006857	oligopeptide transport	-1.415	-3.755	E	N.D.	N.D.	N.D.	N.D.	N.D.	0.000988971	N.D.	N.D.	N.D.	N.D.	N.D.	N.D.	N.D.	N.D.	N.D.	N.D.	N.D.	N.D.
GO:0010109	regulation of photosynthesis	-3.204	-2.606	E	9.65e-05	N.D.	N.D.	N.D.	1.96e-05	8.86e-05	N.D.	N.D.	N.D.	N.D.	N.D.	N.D.	N.D.	N.D.	N.D.	N.D.	N.D.	N.D.
GO:0010817	regulation of hormone levels	-3.525	-3.449	E	N.D.	N.D.	N.D.	1.74e-06	1.95e-07	5.22e-05	N.D.	1.66e-07	0.000751427	N.D.	1.49e-07	2.52e-12	3.38e-14	9.61e-05	2.96e-05	3.38e-14	3.33e-06	0.000259905
GO:0015706	nitrate transport	-1.002	-2.317	E	N.D.	N.D.	N.D.	N.D.	N.D.	N.D.	N.D.	N.D.	N.D.	N.D.	N.D.	N.D.	N.D.	N.D.	0.000832098	N.D.	N.D.	N.D.
GO:0015748	organophosphate ester transport	-1.034	-2.519	E	N.D.	N.D.	N.D.	N.D.	N.D.	N.D.	N.D.	N.D.	N.D.	N.D.	N.D.	0.000248606	N.D.	N.D.	N.D.	N.D.	N.D.	N.D.
GO:0015849	organic acid transport	-0.744	-1.953	E	N.D.	N.D.	N.D.	N.D.	N.D.	N.D.	N.D.	N.D.	N.D.	N.D.	3.43e-05	5.34e-10	1.11e-08	1.94e-05	0.000386424	1.11e-08	N.D.	N.D.
GO:0015919	peroxisomal membrane transport	-1.243	-2.488	E	N.D.	N.D.	N.D.	N.D.	N.D.	N.D.	N.D.	N.D.	N.D.	N.D.	N.D.	N.D.	N.D.	0.000577482	N.D.	N.D.	N.D.	N.D.
GO:0016192	vesicle-mediated transport	-1.218	-2.993	E	N.D.	N.D.	N.D.	N.D.	N.D.	N.D.	N.D.	N.D.	N.D.	N.D.	N.D.	0.000259716	3.19e-05	N.D.	N.D.	3.19e-05	N.D.	N.D.
GO:0019220	regulation of phosphate metabolic process	-1.697	-1.913	E	8.57e-17	9.96e-14	1.44e-11	0.000170583	5.94e-07	6.13e-10	N.D.	N.D.	N.D.	N.D.	N.D.	N.D.	N.D.	N.D.	N.D.	N.D.	N.D.	N.D.
GO:0019222	regulation of metabolic process	-2.514	-5.54	E	0.000363433	N.D.	N.D.	N.D.	N.D.	N.D.	N.D.	0.000761088	N.D.	N.D.	N.D.	N.D.	N.D.	N.D.	N.D.	N.D.	N.D.	N.D.
GO:0031325	positive regulation of cellular metabolic process	-2.13	-4.052	E	3.85e-16	1.08e-13	2.2e-12	N.D.	N.D.	N.D.	N.D.	N.D.	N.D.	N.D.	N.D.	N.D.	N.D.	N.D.	N.D.	N.D.	N.D.	N.D.
GO:0031329	regulation of cellular catabolic process	-0.571	-3.024	E	0.000483684	N.D.	N.D.	N.D.	N.D.	N.D.	N.D.	N.D.	N.D.	N.D.	N.D.	N.D.	N.D.	N.D.	N.D.	N.D.	N.D.	N.D.
GO:0032268	regulation of cellular protein metabolic process	-0.363	-6.581	E	2.6e-08	6.07e-07	8.32e-06	N.D.	N.D.	8.19e-05	N.D.	N.D.	N.D.	N.D.	N.D.	N.D.	N.D.	N.D.	N.D.	N.D.	N.D.	N.D.
GO:0032879	regulation of localization	-2.667	-5.614	E	6.98e-07	5.15e-06	5.74e-10	N.D.	0.000278404	0.000677198	N.D.	N.D.	N.D.	N.D.	N.D.	N.D.	N.D.	N.D.	N.D.	N.D.	N.D.	N.D.
GO:0033036	macromolecule localization	-1.356	-3.694	E	N.D.	N.D.	N.D.	N.D.	N.D.	N.D.	N.D.	N.D.	N.D.	N.D.	N.D.	0.000475058	1.24e-05	N.D.	N.D.	1.24e-05	0.000293749	N.D.
GO:0033500	carbohydrate homeostasis	-2.861	-2.743	E	N.D.	N.D.	N.D.	N.D.	N.D.	N.D.	N.D.	N.D.	N.D.	N.D.	N.D.	N.D.	0.000307638	N.D.	N.D.	0.000307638	N.D.	N.D.
GO:0034219	carbohydrate transmembrane transport	-0.619	-1.734	E	N.D.	N.D.	N.D.	N.D.	N.D.	N.D.	N.D.	N.D.	N.D.	N.D.	N.D.	N.D.	0.00069703	N.D.	N.D.	0.00069703	N.D.	N.D.
GO:0042044	fluid transport	-0.874	-2.109	E	N.D.	N.D.	N.D.	8.15e-05	0.000189267	0.000204818	N.D.	N.D.	N.D.	N.D.	N.D.	N.D.	N.D.	N.D.	N.D.	N.D.	N.D.	N.D.
GO:0042445	hormone metabolic process	-2.438	-2.184	E	N.D.	N.D.	N.D.	0.000695634	7.05e-05	0.000423092	N.D.	4.12e-09	0.000363612	N.D.	1.93e-06	8.14e-12	5.12e-14	0.000113294	3.49e-05	5.12e-14	9.82e-07	0.000440401
GO:0042592	homeostatic process	-2.889	-2.784	E	8.03e-07	0.000539387	N.D.	1.94e-05	8.61e-06	3.99e-08	N.D.	N.D.	N.D.	N.D.	N.D.	N.D.	N.D.	N.D.	N.D.	N.D.	N.D.	N.D.
GO:0042886	amide transport	-1.364	-3.505	E	N.D.	N.D.	N.D.	N.D.	N.D.	N.D.	N.D.	N.D.	N.D.	N.D.	N.D.	2.1e-05	7.87e-08	N.D.	0.000488982	7.87e-08	3.54e-06	N.D.
GO:0043085	positive regulation of catalytic activity	-3.15	-2.514	E	1.24e-20	1.37e-20	3.11e-15	0.000264555	4.45e-05	1.52e-09	N.D.	N.D.	N.D.	N.D.	N.D.	N.D.	N.D.	N.D.	N.D.	N.D.	N.D.	N.D.
GO:0043090	amino acid import	-1.39	-3.629	E	N.D.	N.D.	N.D.	N.D.	N.D.	N.D.	N.D.	N.D.	N.D.	N.D.	N.D.	1.94e-06	4.36e-06	N.D.	N.D.	4.36e-06	N.D.	N.D.
GO:0043467	regulation of generation of precursor metabolites and energy	-3.424	-2.475	E	N.D.	N.D.	N.D.	N.D.	2.05e-05	7.74e-05	N.D.	N.D.	N.D.	N.D.	N.D.	N.D.	N.D.	N.D.	N.D.	N.D.	N.D.	N.D.
GO:0043487	regulation of RNA stability	-1.911	-5.555	E	4.35e-05	N.D.	N.D.	N.D.	N.D.	N.D.	N.D.	N.D.	N.D.	N.D.	N.D.	N.D.	N.D.	N.D.	N.D.	N.D.	N.D.	N.D.
GO:0043489	RNA stabilization	-2.068	-5.3	E	0.000536524	N.D.	N.D.	N.D.	N.D.	N.D.	N.D.	N.D.	N.D.	N.D.	N.D.	N.D.	N.D.	N.D.	N.D.	N.D.	N.D.	N.D.
GO:0043574	peroxisomal transport	-1.652	-3.819	E	N.D.	N.D.	N.D.	N.D.	N.D.	N.D.	N.D.	N.D.	N.D.	N.D.	N.D.	N.D.	0.000722286	0.000803299	N.D.	0.000722286	N.D.	N.D.
GO:0043900	regulation of multi-organism process	-2.168	-1.526	E	N.D.	N.D.	N.D.	N.D.	N.D.	0.000843765	N.D.	N.D.	N.D.	N.D.	N.D.	0.000865584	5.54e-05	N.D.	N.D.	5.54e-05	0.000150553	N.D.
GO:0045036	protein targeting to chloroplast	-1.485	-3.693	E	6.02e-26	1.08e-17	4.43e-19	N.D.	N.D.	N.D.	N.D.	N.D.	N.D.	N.D.	N.D.	N.D.	N.D.	N.D.	N.D.	N.D.	N.D.	N.D.
GO:0048193	Golgi vesicle transport	-0.832	-1.982	E	N.D.	N.D.	N.D.	N.D.	N.D.	N.D.	N.D.	N.D.	N.D.	N.D.	N.D.	0.000165695	7.54e-06	0.000223835	N.D.	7.54e-06	N.D.	N.D.
GO:0048518	positive regulation of biological process	-3.135	-2.658	E	8.98e-06	7.21e-06	6.29e-05	N.D.	N.D.	N.D.	N.D.	N.D.	N.D.	N.D.	N.D.	N.D.	N.D.	N.D.	N.D.	N.D.	N.D.	N.D.
GO:0048519	negative regulation of biological process	-3.121	-2.626	E	N.D.	N.D.	N.D.	N.D.	N.D.	N.D.	N.D.	N.D.	N.D.	N.D.	N.D.	0.000546682	N.D.	N.D.	N.D.	N.D.	N.D.	N.D.
GO:0048878	chemical homeostasis	-2.636	-2.374	E	1.62e-08	2.8e-05	N.D.	1.1e-07	1.14e-08	3.21e-12	N.D.	N.D.	N.D.	N.D.	N.D.	N.D.	N.D.	N.D.	N.D.	N.D.	N.D.	N.D.
GO:0050789	regulation of biological process	-3.57	-3.287	E	N.D.	N.D.	N.D.	N.D.	N.D.	N.D.	N.D.	0.000228334	N.D.	N.D.	N.D.	1.88e-07	3.96e-07	N.D.	N.D.	3.96e-07	2.17e-05	N.D.
GO:0050794	regulation of cellular process	-3.054	-4.279	E	N.D.	N.D.	N.D.	N.D.	N.D.	N.D.	N.D.	0.000176121	N.D.	N.D.	N.D.	5.47e-06	8.72e-07	N.D.	N.D.	8.72e-07	8.49e-07	N.D.
GO:0051049	regulation of transport	-2.322	-4.219	E	1.42e-06	2.35e-05	2.34e-08	N.D.	9.59e-05	0.000532493	N.D.	N.D.	N.D.	N.D.	N.D.	N.D.	N.D.	N.D.	N.D.	N.D.	N.D.	N.D.
GO:0051174	regulation of phosphorus metabolic process	-0.859	-1.262	E	8.57e-17	9.96e-14	1.44e-11	0.000170583	5.94e-07	6.13e-10	N.D.	N.D.	N.D.	N.D.	N.D.	N.D.	N.D.	N.D.	N.D.	N.D.	N.D.	N.D.
GO:0051246	regulation of protein metabolic process	-0.79	-5.329	E	1.59e-08	8.71e-07	1.1e-05	N.D.	N.D.	0.000106738	N.D.	N.D.	N.D.	N.D.	N.D.	N.D.	N.D.	N.D.	N.D.	N.D.	N.D.	N.D.
GO:0051641	cellular localization	-0.854	-2.037	E	1.35e-08	8.93e-06	5.21e-09	N.D.	N.D.	N.D.	N.D.	N.D.	N.D.	N.D.	N.D.	0.000277319	3.44e-07	N.D.	N.D.	3.44e-07	0.00013075	N.D.
GO:0051656	establishment of organelle localization	-0.831	-1.97	E	2.12e-48	2.26e-33	2.64e-33	N.D.	3.07e-05	2.23e-08	N.D.	N.D.	N.D.	N.D.	N.D.	N.D.	N.D.	N.D.	N.D.	N.D.	N.D.	N.D.
GO:0065008	regulation of biological quality	-3.867	-3.27	E	0.000325577	N.D.	N.D.	1.87e-08	1.02e-09	5.47e-09	N.D.	1.47e-06	0.000311312	N.D.	1.41e-06	2.88e-09	2.97e-12	N.D.	0.000123031	2.97e-12	2.06e-05	N.D.
GO:0065009	regulation of molecular function	-3.793	-3.037	E	2.3e-11	2.13e-12	3.7e-09	N.D.	N.D.	4.16e-06	N.D.	N.D.	N.D.	N.D.	N.D.	N.D.	N.D.	N.D.	N.D.	N.D.	N.D.	N.D.
GO:0070727	cellular macromolecule localization	-1.046	-2.445	E	N.D.	N.D.	N.D.	N.D.	N.D.	N.D.	N.D.	N.D.	N.D.	N.D.	N.D.	9.68e-05	2.5e-06	N.D.	N.D.	2.5e-06	3.18e-05	N.D.
GO:0070838	divalent metal ion transport	-0.96	-2.25	E	4.49e-06	0.000128479	N.D.	7.79e-12	4.44e-13	2.94e-13	N.D.	N.D.	N.D.	N.D.	N.D.	N.D.	N.D.	N.D.	N.D.	N.D.	N.D.	N.D.
GO:0071705	nitrogen compound transport	-1.425	-3.786	E	N.D.	N.D.	N.D.	N.D.	N.D.	N.D.	N.D.	N.D.	N.D.	0.000469828	6.31e-08	1.01e-10	9.02e-13	7.15e-06	9.37e-07	9.02e-13	1.32e-05	N.D.
GO:0072598	protein localization to chloroplast	-0.889	-2.01	E	6.02e-26	1.08e-17	4.43e-19	N.D.	N.D.	N.D.	N.D.	N.D.	N.D.	N.D.	N.D.	N.D.	N.D.	N.D.	N.D.	N.D.	N.D.	N.D.
GO:0090066	regulation of anatomical structure size	-2.74	-2.647	E	N.D.	N.D.	N.D.	N.D.	0.000867298	N.D.	N.D.	N.D.	N.D.	N.D.	N.D.	N.D.	N.D.	N.D.	N.D.	N.D.	N.D.	N.D.
GO:0005984	disaccharide metabolic process	4.007	6.692	F	6.36e-23	5.46e-19	3.87e-12	6.55e-05	2.92e-06	8.12e-12	0.000584297	N.D.	N.D.	N.D.	N.D.	N.D.	N.D.	N.D.	N.D.	N.D.	N.D.	N.D.
GO:0006000	fructose metabolic process	3.883	6.59	F	0.000536524	0.000260727	N.D.	N.D.	N.D.	N.D.	N.D.	N.D.	N.D.	N.D.	N.D.	N.D.	N.D.	N.D.	N.D.	N.D.	N.D.	N.D.
GO:0006081	cellular aldehyde metabolic process	3.933	6.975	F	2.61e-99	4.48e-72	6.84e-61	7.22e-12	1.01e-25	7.02e-42	N.D.	N.D.	N.D.	N.D.	N.D.	N.D.	N.D.	N.D.	N.D.	N.D.	N.D.	N.D.
GO:0006090	pyruvate metabolic process	4.399	7.19	F	1.56e-64	2.29e-46	1.27e-45	5.56e-07	2.2e-14	3.76e-20	N.D.	N.D.	N.D.	N.D.	N.D.	N.D.	N.D.	N.D.	N.D.	N.D.	N.D.	N.D.
GO:0006525	arginine metabolic process	5.293	5.215	F	N.D.	N.D.	N.D.	N.D.	N.D.	N.D.	N.D.	N.D.	N.D.	N.D.	N.D.	N.D.	N.D.	N.D.	0.000860031	N.D.	N.D.	N.D.
GO:0006564	L-serine biosynthetic process	5.562	4.65	F	N.D.	N.D.	N.D.	N.D.	N.D.	N.D.	N.D.	N.D.	N.D.	N.D.	N.D.	0.000279152	0.000339592	N.D.	N.D.	0.000339592	N.D.	N.D.
GO:0006629	lipid metabolic process	4.406	5.848	F	4.35e-45	6.69e-33	8.54e-35	0.000699944	1.92e-07	3.01e-11	N.D.	N.D.	N.D.	N.D.	N.D.	N.D.	N.D.	N.D.	N.D.	N.D.	N.D.	N.D.
GO:0006655	phosphatidylglycerol biosynthetic process	4.903	5.517	F	8.22e-21	2e-15	4.43e-19	N.D.	N.D.	N.D.	N.D.	N.D.	N.D.	N.D.	N.D.	N.D.	N.D.	N.D.	N.D.	N.D.	N.D.	N.D.
GO:0006665	sphingolipid metabolic process	5.323	5.296	F	N.D.	N.D.	N.D.	N.D.	N.D.	N.D.	N.D.	N.D.	N.D.	N.D.	0.000756677	N.D.	N.D.	N.D.	N.D.	N.D.	N.D.	N.D.
GO:0006722	triterpenoid metabolic process	3.695	6.871	F	N.D.	N.D.	N.D.	N.D.	N.D.	N.D.	N.D.	N.D.	N.D.	N.D.	N.D.	N.D.	N.D.	0.000145891	N.D.	N.D.	N.D.	N.D.
GO:0006766	vitamin metabolic process	3.823	6.961	F	2.62e-09	1.16e-07	N.D.	N.D.	N.D.	0.000220798	N.D.	N.D.	N.D.	N.D.	N.D.	N.D.	N.D.	N.D.	N.D.	N.D.	N.D.	N.D.
GO:0008219	cell death	3.252	5.585	F	N.D.	N.D.	N.D.	N.D.	N.D.	N.D.	N.D.	N.D.	0.000269786	0.000948399	1.16e-11	9.84e-17	1.87e-21	4.79e-07	1.1e-08	1.87e-21	7.8e-13	N.D.
GO:0009069	serine family amino acid metabolic process	5.033	4.96	F	5.05e-23	4.4e-12	1.78e-07	2.04e-08	1.6e-17	8.78e-22	N.D.	N.D.	N.D.	N.D.	N.D.	N.D.	N.D.	N.D.	N.D.	N.D.	N.D.	N.D.
GO:0009073	aromatic amino acid family biosynthetic process	5.421	4.228	F	9.5e-14	2.87e-09	2.54e-06	N.D.	N.D.	0.000974002	N.D.	N.D.	N.D.	N.D.	0.000131159	0.000806958	N.D.	N.D.	N.D.	N.D.	N.D.	N.D.
GO:0009081	branched-chain amino acid metabolic process	4.972	5.002	F	N.D.	N.D.	N.D.	N.D.	N.D.	N.D.	N.D.	N.D.	N.D.	N.D.	N.D.	N.D.	N.D.	N.D.	0.000228635	N.D.	N.D.	N.D.
GO:0009106	lipoate metabolic process	4.664	5.479	F	2.98e-09	9.09e-07	N.D.	N.D.	0.000930462	3.4e-07	N.D.	N.D.	N.D.	N.D.	N.D.	N.D.	N.D.	N.D.	N.D.	N.D.	N.D.	N.D.
GO:0009240	isopentenyl diphosphate biosynthetic process	4.527	5.223	F	1.16e-91	5.99e-67	5.79e-59	2.4e-06	2.35e-16	2.36e-26	N.D.	N.D.	N.D.	N.D.	N.D.	N.D.	N.D.	N.D.	N.D.	N.D.	N.D.	N.D.
GO:0009311	oligosaccharide metabolic process	3.478	5.911	F	7.69e-22	1.62e-17	3.44e-11	0.000191483	2.98e-06	7.96e-11	0.00019919	N.D.	N.D.	N.D.	N.D.	N.D.	N.D.	N.D.	N.D.	N.D.	N.D.	N.D.
GO:0009404	toxin metabolic process	3.456	6.201	F	N.D.	N.D.	N.D.	N.D.	N.D.	N.D.	N.D.	N.D.	N.D.	N.D.	N.D.	N.D.	7.76e-06	3.95e-08	5.94e-09	7.76e-06	N.D.	N.D.
GO:0009407	toxin catabolic process	3.971	5.33	F	N.D.	N.D.	N.D.	N.D.	N.D.	N.D.	N.D.	N.D.	N.D.	N.D.	N.D.	N.D.	6.16e-05	8.46e-09	5.83e-09	6.16e-05	N.D.	N.D.
GO:0009694	jasmonic acid metabolic process	3.856	6.755	F	0.000729784	0.000335985	N.D.	N.D.	N.D.	N.D.	N.D.	N.D.	N.D.	N.D.	N.D.	N.D.	0.000320611	N.D.	N.D.	0.000320611	N.D.	N.D.
GO:0009695	jasmonic acid biosynthetic process	4.634	5.829	F	0.000495523	0.000278091	N.D.	N.D.	N.D.	N.D.	N.D.	0.000951177	N.D.	N.D.	N.D.	N.D.	0.000734425	N.D.	N.D.	0.000734425	N.D.	N.D.
GO:0009696	salicylic acid metabolic process	4.761	5.509	F	N.D.	N.D.	N.D.	N.D.	0.000216187	N.D.	N.D.	1.61e-07	0.000638354	N.D.	9.48e-06	1.26e-07	5.32e-16	2.69e-06	4.87e-07	5.32e-16	7.28e-08	N.D.
GO:0009698	phenylpropanoid metabolic process	4.75	5.019	F	N.D.	N.D.	N.D.	N.D.	N.D.	N.D.	N.D.	N.D.	0.00031298	N.D.	1.84e-06	3.4e-05	7.98e-06	2.74e-05	2.88e-07	7.98e-06	N.D.	N.D.
GO:0009825	multidimensional cell growth	2.803	4.936	F	N.D.	N.D.	N.D.	9.56e-08	1.12e-05	N.D.	N.D.	N.D.	N.D.	N.D.	N.D.	N.D.	N.D.	N.D.	N.D.	N.D.	N.D.	N.D.
GO:0010027	thylakoid membrane organization	3.859	3.802	F	2.07e-79	4.1e-52	3.77e-45	0.000356941	2.55e-11	2.61e-18	N.D.	N.D.	N.D.	N.D.	N.D.	N.D.	N.D.	N.D.	N.D.	N.D.	N.D.	N.D.
GO:0012501	programmed cell death	3.23	5.612	F	N.D.	N.D.	N.D.	N.D.	N.D.	N.D.	N.D.	N.D.	9.53e-05	0.000500145	5.56e-12	9.34e-14	3.89e-21	5.94e-06	1.62e-08	3.89e-21	2.41e-13	N.D.
GO:0015977	carbon fixation	3.225	6.15	F	0.00016013	0.000944189	N.D.	N.D.	N.D.	N.D.	N.D.	N.D.	N.D.	N.D.	N.D.	N.D.	N.D.	N.D.	N.D.	N.D.	N.D.	N.D.
GO:0015996	chlorophyll catabolic process	5.512	3.748	F	N.D.	N.D.	N.D.	9.23e-07	3.86e-06	7.76e-06	0.000592748	N.D.	N.D.	N.D.	N.D.	N.D.	N.D.	N.D.	0.000819542	N.D.	N.D.	N.D.
GO:0016104	triterpenoid biosynthetic process	4.459	5.712	F	N.D.	N.D.	N.D.	N.D.	N.D.	N.D.	N.D.	N.D.	N.D.	N.D.	N.D.	N.D.	N.D.	0.000145891	N.D.	N.D.	N.D.	N.D.
GO:0019216	regulation of lipid metabolic process	3.374	5.724	F	4.39e-08	9.31e-06	0.000327913	N.D.	N.D.	2.72e-05	N.D.	N.D.	N.D.	N.D.	N.D.	N.D.	N.D.	N.D.	N.D.	N.D.	N.D.	N.D.
GO:0019253	reductive pentose-phosphate cycle	4.887	5.421	F	0.000570861	N.D.	N.D.	N.D.	N.D.	N.D.	N.D.	N.D.	N.D.	N.D.	N.D.	N.D.	N.D.	N.D.	N.D.	N.D.	N.D.	N.D.
GO:0019359	nicotinamide nucleotide biosynthetic process	5.932	3.934	F	N.D.	N.D.	N.D.	N.D.	N.D.	N.D.	N.D.	N.D.	N.D.	N.D.	N.D.	N.D.	0.000119585	N.D.	0.000308363	0.000119585	N.D.	N.D.
GO:0019632	shikimate metabolic process	3.966	7.052	F	N.D.	N.D.	N.D.	N.D.	N.D.	N.D.	N.D.	N.D.	N.D.	N.D.	N.D.	N.D.	0.000339592	N.D.	N.D.	0.000339592	N.D.	N.D.
GO:0019682	glyceraldehyde-3-phosphate metabolic process	4.16	6.419	F	5.62e-114	1.27e-83	5.01e-69	1.21e-11	1.07e-25	1.24e-44	N.D.	N.D.	N.D.	N.D.	N.D.	N.D.	N.D.	N.D.	N.D.	N.D.	N.D.	N.D.
GO:0019748	secondary metabolic process	3.803	7.051	F	6.31e-11	2.14e-08	N.D.	N.D.	3.32e-08	1.13e-07	N.D.	N.D.	N.D.	N.D.	0.000892082	0.000279088	1.72e-07	1.09e-06	1.35e-09	1.72e-07	N.D.	N.D.
GO:0022900	electron transport chain	3.645	6.072	F	3.02e-22	7.73e-14	1.06e-07	0.000154159	1.29e-11	8.88e-19	N.D.	N.D.	N.D.	N.D.	N.D.	N.D.	N.D.	N.D.	N.D.	N.D.	N.D.	N.D.
GO:0030258	lipid modification	4.362	7.234	F	N.D.	N.D.	N.D.	N.D.	N.D.	N.D.	N.D.	N.D.	N.D.	N.D.	N.D.	N.D.	8.66e-05	1.81e-07	7.84e-05	8.66e-05	N.D.	N.D.
GO:0031407	oxylipin metabolic process	3.977	6.872	F	4.55e-08	6.17e-06	0.000746597	N.D.	N.D.	2.89e-05	N.D.	N.D.	N.D.	N.D.	N.D.	N.D.	N.D.	N.D.	N.D.	N.D.	N.D.	N.D.
GO:0031408	oxylipin biosynthetic process	4.667	5.981	F	1.15e-08	2.49e-06	0.000437195	N.D.	N.D.	1.33e-05	N.D.	N.D.	N.D.	N.D.	N.D.	N.D.	N.D.	N.D.	N.D.	N.D.	N.D.	N.D.
GO:0032535	regulation of cellular component size	3.665	2.768	F	N.D.	N.D.	N.D.	N.D.	0.000867298	N.D.	N.D.	N.D.	N.D.	N.D.	N.D.	N.D.	N.D.	N.D.	N.D.	N.D.	N.D.	N.D.
GO:0033517	myo-inositol hexakisphosphate metabolic process	4.227	6.413	F	4.34e-07	2.79e-05	N.D.	1.53e-06	1.22e-07	3.45e-08	N.D.	N.D.	N.D.	N.D.	N.D.	N.D.	N.D.	N.D.	N.D.	N.D.	N.D.	N.D.
GO:0033559	unsaturated fatty acid metabolic process	3.97	6.85	F	4.07e-18	2.42e-14	1.79e-09	N.D.	5.73e-05	2.43e-09	N.D.	N.D.	N.D.	N.D.	N.D.	N.D.	N.D.	N.D.	N.D.	N.D.	N.D.	N.D.
GO:0034440	lipid oxidation	3.643	6.559	F	N.D.	N.D.	N.D.	N.D.	N.D.	N.D.	N.D.	N.D.	N.D.	N.D.	N.D.	N.D.	0.000122971	8.06e-08	4.42e-05	0.000122971	N.D.	N.D.
GO:0042214	terpene metabolic process	3.478	6.512	F	3.58e-06	0.000129167	3.27e-05	N.D.	N.D.	N.D.	N.D.	N.D.	N.D.	N.D.	N.D.	N.D.	N.D.	N.D.	N.D.	N.D.	N.D.	N.D.
GO:0042440	pigment metabolic process	3.343	6.406	F	1.76e-52	1.48e-38	4.51e-24	1.78e-09	1.26e-17	2.83e-31	N.D.	N.D.	N.D.	N.D.	N.D.	N.D.	N.D.	N.D.	N.D.	N.D.	N.D.	N.D.
GO:0042723	thiamine-containing compound metabolic process	5.252	4.438	F	N.D.	N.D.	N.D.	N.D.	N.D.	N.D.	0.000983679	N.D.	N.D.	N.D.	N.D.	N.D.	N.D.	N.D.	N.D.	N.D.	N.D.	N.D.
GO:0042866	pyruvate biosynthetic process	4.834	5.965	F	N.D.	N.D.	N.D.	N.D.	N.D.	N.D.	N.D.	N.D.	N.D.	N.D.	N.D.	N.D.	N.D.	N.D.	0.000185188	N.D.	N.D.	N.D.
GO:0044242	cellular lipid catabolic process	4.252	5.613	F	N.D.	N.D.	N.D.	N.D.	N.D.	N.D.	N.D.	N.D.	N.D.	N.D.	N.D.	N.D.	N.D.	1.44e-05	9.85e-05	N.D.	N.D.	N.D.
GO:0044255	cellular lipid metabolic process	4.413	5.667	F	2.32e-52	6.69e-37	8.73e-38	N.D.	6.14e-08	4.4e-13	N.D.	N.D.	N.D.	N.D.	N.D.	N.D.	N.D.	N.D.	N.D.	N.D.	N.D.	N.D.
GO:0044281	small molecule metabolic process	3.993	6.074	F	1.16e-48	4.59e-30	1.88e-28	7.17e-07	6.15e-16	1.47e-18	N.D.	N.D.	N.D.	N.D.	N.D.	7.77e-08	4.85e-12	1.49e-08	8.27e-08	4.85e-12	N.D.	N.D.
GO:0044282	small molecule catabolic process	4.208	5.612	F	N.D.	N.D.	N.D.	N.D.	N.D.	N.D.	N.D.	N.D.	N.D.	N.D.	N.D.	N.D.	2.91e-05	2.47e-05	0.0003368	2.91e-05	N.D.	N.D.
GO:0044283	small molecule biosynthetic process	4.651	5.563	F	1.43e-20	4.96e-11	4.54e-09	7.15e-08	6.63e-13	3e-13	N.D.	0.000506487	0.000725127	N.D.	4.84e-07	8.77e-12	5.06e-13	7.77e-05	4.53e-07	5.06e-13	4.96e-05	N.D.
GO:0045730	respiratory burst	3.299	6.362	F	N.D.	N.D.	N.D.	N.D.	N.D.	N.D.	N.D.	2.43e-07	N.D.	N.D.	N.D.	4.35e-05	7.9e-09	N.D.	5.3e-06	7.9e-09	1.32e-12	0.000313933
GO:0046149	pigment catabolic process	3.129	5.944	F	N.D.	N.D.	N.D.	9.23e-07	3.86e-06	7.76e-06	0.000592748	N.D.	N.D.	N.D.	N.D.	N.D.	N.D.	N.D.	0.000819542	N.D.	N.D.	N.D.
GO:0046246	terpene biosynthetic process	4.279	5.549	F	1.93e-05	0.000107185	0.000641226	N.D.	N.D.	N.D.	N.D.	N.D.	N.D.	N.D.	N.D.	N.D.	N.D.	N.D.	N.D.	N.D.	N.D.	N.D.
GO:0046395	carboxylic acid catabolic process	4.656	5.718	F	N.D.	N.D.	N.D.	N.D.	N.D.	N.D.	N.D.	N.D.	N.D.	N.D.	N.D.	N.D.	2.76e-05	1.04e-06	1.5e-05	2.76e-05	N.D.	N.D.
GO:0046471	phosphatidylglycerol metabolic process	3.918	6.146	F	1.78e-20	3.38e-15	7.86e-19	N.D.	N.D.	N.D.	N.D.	N.D.	N.D.	N.D.	N.D.	N.D.	N.D.	N.D.	N.D.	N.D.	N.D.	N.D.
GO:0046490	isopentenyl diphosphate metabolic process	3.973	6.245	F	1.16e-91	5.99e-67	5.79e-59	2.4e-06	2.35e-16	2.36e-26	N.D.	N.D.	N.D.	N.D.	N.D.	N.D.	N.D.	N.D.	N.D.	N.D.	N.D.	N.D.
GO:0048468	cell development	3.185	5.225	F	N.D.	N.D.	N.D.	0.000434426	N.D.	N.D.	N.D.	N.D.	N.D.	N.D.	N.D.	N.D.	N.D.	N.D.	N.D.	N.D.	N.D.	N.D.
GO:0048469	cell maturation	3.062	5.005	F	N.D.	N.D.	N.D.	2.7e-06	0.000108752	N.D.	N.D.	N.D.	N.D.	N.D.	N.D.	N.D.	N.D.	N.D.	N.D.	N.D.	N.D.	N.D.
GO:0055086	nucleobase-containing small molecule metabolic process	5.597	4.315	F	2.84e-18	4.73e-11	1.76e-09	8.42e-05	1.81e-08	1.06e-12	N.D.	N.D.	N.D.	N.D.	N.D.	N.D.	N.D.	N.D.	N.D.	N.D.	N.D.	N.D.
GO:0055114	oxidation-reduction process	4.113	6.223	F	1.2e-06	0.000260894	N.D.	N.D.	0.000399805	7.28e-06	N.D.	N.D.	N.D.	N.D.	N.D.	N.D.	N.D.	8.23e-05	0.000697059	N.D.	N.D.	N.D.
GO:0090627	plant epidermal cell differentiation	2.924	5.001	F	N.D.	N.D.	N.D.	7.02e-06	0.000206894	N.D.	N.D.	N.D.	N.D.	N.D.	N.D.	N.D.	N.D.	N.D.	N.D.	N.D.	N.D.	N.D.
GO:1901292	nucleoside phosphate catabolic process	5.825	4.11	F	N.D.	N.D.	N.D.	N.D.	N.D.	N.D.	N.D.	N.D.	N.D.	N.D.	N.D.	N.D.	N.D.	N.D.	0.000185188	N.D.	N.D.	N.D.
GO:1901657	glycosyl compound metabolic process	3.72	6.052	F	4.77e-16	2.9e-10	8.48e-09	N.D.	1.51e-09	1.85e-07	N.D.	N.D.	N.D.	N.D.	N.D.	N.D.	N.D.	N.D.	N.D.	N.D.	N.D.	N.D.
GO:1902221	erythrose 4-phosphate/phosphoenolpyruvate family amino acid metabolic process	5.157	5.117	F	N.D.	N.D.	N.D.	N.D.	N.D.	N.D.	N.D.	N.D.	N.D.	N.D.	0.000151094	N.D.	N.D.	N.D.	N.D.	N.D.	N.D.	N.D.
GO:1902223	erythrose 4-phosphate/phosphoenolpyruvate family amino acid biosynthetic process	5.476	4.59	F	N.D.	N.D.	N.D.	N.D.	N.D.	N.D.	N.D.	N.D.	N.D.	N.D.	0.000585608	N.D.	N.D.	N.D.	N.D.	N.D.	N.D.	N.D.
